# Supplementary material for: The type material of Mantodea (praying mantises) deposited in the National Museum of Natural History, Smithsonian Institution, USA
Source: Zookeys. 2014 Aug 13;(433):31–75. doi: 10.3897/zookeys.433.7054 (PMC4141179; doi:10.3897/zookeys.433.7054)
Supplement: XML Treatment for Acromantis palauana [file zookeys.433.7054-treatment1.xml]

<!DOCTYPE tp:taxon-treatment
  PUBLIC "-//TaxonX//DTD Taxonomic Treatment Publishing DTD v0 20100105//EN" "tax-treatment-NSO.dtd">
<tp:taxon-treatment xmlns:tp="http://www.plazi.org/taxpub"><tp:treatment-meta><kwd-group><label>Taxon classification</label><kwd><named-content content-type="kingdom">Animalia</named-content></kwd><kwd><named-content content-type="order">Mantodea</named-content></kwd><kwd><named-content content-type="family">Hymenopodidae</named-content></kwd></kwd-group><mixed-citation publication-type="journal"><person-group><name><surname>Svenson</surname><given-names>Gavin J.</given-names></name></person-group><article-title>The type material of Mantodea (praying mantises) deposited in the National Museum of Natural History, Smithsonian Institution, USA</article-title><source>Zookeys</source><day>13</day><month>8</month><year>2014</year><volume>2014</volume><issue>433</issue><fpage>31</fpage><lpage>75</lpage><pub-id pub-id-type="doi">10.3897/zookeys.433.7054</pub-id></mixed-citation></tp:treatment-meta><tp:nomenclature><tp:taxon-name>
                        <tp:taxon-name-part taxon-name-part-type="genus">Acromantis</tp:taxon-name-part>
                        <tp:taxon-name-part taxon-name-part-type="species">palauana</tp:taxon-name-part>
                    </tp:taxon-name><tp:taxon-authority>Beier, 1972</tp:taxon-authority><tp:nomenclature-citation-list><tp:nomenclature-citation><tp:taxon-name>Acromantis palauana</tp:taxon-name><comment>: <xref ref-type="bibr" rid="B9">Beier 1972</xref>: 174–175; <xref ref-type="bibr" rid="B15">Ehrmann 2002</xref>: 53 [Holotype and Allotype listed as deposited in BPBM]; <xref ref-type="bibr" rid="B42">Otte and Spearman 2005</xref>: 69.</comment></tp:nomenclature-citation></tp:nomenclature-citation-list></tp:nomenclature><tp:treatment-sec sec-type="Types"><title>Types.</title><p>Holotype Male (<xref ref-type="fig" rid="F1">Fig. 1A–C</xref>; USNM ENT 00873993). Allotype Female (<xref ref-type="fig" rid="F1">Fig. 1D–F</xref>; USNM ENT 00873992).</p><fig id="F1" position="float" orientation="portrait"><label>Figure 1.</label><caption><p><italic><tp:taxon-name>Acromantis palauana</tp:taxon-name></italic> Beier, 1972 (scale bars = 1 cm). Holotype male (USNM ENT 00873993): <bold>A</bold> dorsal habitus <bold>B</bold> ventral habitus <bold>C</bold> labels. Allotype female (USNM ENT 00873992): <bold>D</bold> dorsal habitus <bold>E</bold> ventral habitus <bold>F</bold> labels.</p></caption><graphic xmlns:xlink="http://www.w3.org/1999/xlink" xlink:href="zookeys-433-031-g001.jpg" position="float" orientation="portrait" xlink:type="simple"/></fig></tp:treatment-sec><tp:treatment-sec sec-type="Holotype labels"><title>Holotype labels.</title><p>Koro I. – Palau Islands – 10 Feb. 1948 / Pacific Sci.Board – Ent. Surv. of – Micronesia – H.S.Dybas leg. / Chic. / Holotype / Acromantis – palauana n.sp. – det. Beier / Type No 69422 USNM.</p></tp:treatment-sec><tp:treatment-sec sec-type="Allotype labels"><title>Allotype labels.</title><p>Palau Group – Koror NEcor – VII-22-46 – Townes 1260 / USNM / Allotype.</p><table-wrap position="anchor" orientation="portrait"><table id="T1"><tbody><tr><td rowspan="1" colspan="1" style="text-align:left">Holotype</td><td rowspan="1" colspan="1" style="text-align:left">Male</td><td rowspan="1" colspan="1" style="text-align:left">Palau Islands, Koror</td><td rowspan="1" colspan="1" style="text-align:left">10 Feb 1948</td><td rowspan="1" colspan="2" style="text-align:center"><named-content xmlns:xlink="http://www.w3.org/1999/xlink" content-type="dwc:verbatimCoordinates" xlink:type="simple">7.341023, 134.478913</named-content></td></tr><tr><td rowspan="1" colspan="1" style="text-align:left">Allotype</td><td rowspan="1" colspan="1" style="text-align:left">Female</td><td rowspan="1" colspan="1" style="text-align:left">Palau Islands, Koror</td><td rowspan="1" colspan="1" style="text-align:left">22 Jul 1946</td><td rowspan="1" colspan="2" style="text-align:center"><named-content xmlns:xlink="http://www.w3.org/1999/xlink" content-type="dwc:verbatimCoordinates" xlink:type="simple">7.341023, 134.478913</named-content></td></tr></tbody></table></table-wrap><!--PageBreak--></tp:treatment-sec><tp:treatment-sec sec-type="Measurements"><title>Measurements.</title><p><italic>Holotype male</italic>. Body length 23.05; forewing length 15.85; pronotum length 6.05; prozone length 1.80; pronotum width 1.87; pronotum narrow width 1.11; head width 3.83; head vertex to clypeus 1.39; frons width 1.34; frons height 0.42; prothoracic femur length 5.35; mesothoracic femur length 4.22; mesothoracic tibia length 3.25; mesothoracic tarsus length 2.71; metathoracic femur length 4.57; metathoracic tibia length 4.75; metathoracic tarsus length 3.33; discoidal femoral spines R4/L4; anteroventral femoral spine count R13/L13; posteroventral femoral spine count R4/L4; anteroventral tibial spine count R12/L13; posteroventral tibial spine count R12/L11.</p><p><italic>Allotype female</italic>. Body length 24.81; forewing length 14.56; hindwing length 12.46; pronotum length 7.67; prozone length 2.30; pronotum width 2.34; pronotum narrow width 1.41; head width 4.50; head vertex to clypeus 1.79; frons width 1.62; frons height 0.64; prothoracic femur length 6.94; mesothoracic femur length 4.82; mesothoracic tibia length 3.66; mesothoracic tarsus length 2.69; metathoracic femur length 4.14; metathoracic tibia length 5.87; metathoracic tarsus length 3.73; discoidal femoral spines R4/L4; anteroventral femoral spine count R13/L13; posteroventral femoral spine count R4/L4; anteroventral tibial spine count R12/L12; posteroventral tibial spine count R11/L11.</p></tp:treatment-sec><ref-list><ref id="B9"><mixed-citation xmlns:xlink="http://www.w3.org/1999/xlink" xlink:type="simple"><person-group><name name-style="western"><surname>Beier</surname><given-names>M</given-names></name></person-group> (<year>1972</year>) <article-title>Insects of Micronesia, Mantodea.</article-title><source>Insects Micronesia</source><volume>5</volume>(<issue>2</issue>): <fpage>173</fpage>–<lpage>175</lpage>.</mixed-citation></ref><ref id="B15"><mixed-citation xmlns:xlink="http://www.w3.org/1999/xlink" xlink:type="simple"><person-group><name name-style="western"><surname>Ehrmann</surname><given-names>R</given-names></name></person-group> (<year>2002</year>) <source>Mantodea: Gottesanbeterinnen der Welt.</source><publisher-name>Natur und Tier – Verlag GmbH</publisher-name>, <publisher-loc>Münster</publisher-loc>, <size units="page">519 pp</size>.</mixed-citation></ref><ref id="B42"><mixed-citation xmlns:xlink="http://www.w3.org/1999/xlink" xlink:type="simple"><person-group><name name-style="western"><surname>Otte</surname><given-names>D</given-names></name><name name-style="western"><surname>Spearman</surname><given-names>L</given-names></name></person-group> (<year>2005</year>) <source>Mantida Species File. Catalog of the Mantids of the World.</source><publisher-name>Association of Insect Diversity</publisher-name>, <publisher-loc>Philadelphia</publisher-loc>, <size units="page">489 pp</size>.</mixed-citation></ref></ref-list></tp:taxon-treatment>
