# Supplementary material for: The type material of Mantodea (praying mantises) deposited in the National Museum of Natural History, Smithsonian Institution, USA
Source: Zookeys. 2014 Aug 13;(433):31–75. doi: 10.3897/zookeys.433.7054 (PMC4141179; doi:10.3897/zookeys.433.7054)
Supplement: XML Treatment for Amorphoscelis chinensis [file zookeys.433.7054-treatment3.xml]

<!DOCTYPE tp:taxon-treatment
  PUBLIC "-//TaxonX//DTD Taxonomic Treatment Publishing DTD v0 20100105//EN" "tax-treatment-NSO.dtd">
<tp:taxon-treatment xmlns:tp="http://www.plazi.org/taxpub"><tp:treatment-meta><kwd-group><label>Taxon classification</label><kwd><named-content content-type="kingdom">Animalia</named-content></kwd><kwd><named-content content-type="order">Mantodea</named-content></kwd><kwd><named-content content-type="family">Amorphoscelidae</named-content></kwd></kwd-group><mixed-citation publication-type="journal"><person-group><name><surname>Svenson</surname><given-names>Gavin J.</given-names></name></person-group><article-title>The type material of Mantodea (praying mantises) deposited in the National Museum of Natural History, Smithsonian Institution, USA</article-title><source>Zookeys</source><day>13</day><month>8</month><year>2014</year><volume>2014</volume><issue>433</issue><fpage>31</fpage><lpage>75</lpage><pub-id pub-id-type="doi">10.3897/zookeys.433.7054</pub-id></mixed-citation></tp:treatment-meta><tp:nomenclature><tp:taxon-name>
                        <tp:taxon-name-part taxon-name-part-type="genus">Amorphoscelis</tp:taxon-name-part>
                        <tp:taxon-name-part taxon-name-part-type="species">chinensis</tp:taxon-name-part>
                    </tp:taxon-name><tp:taxon-authority>Tinkham, 1937</tp:taxon-authority><tp:nomenclature-citation-list><tp:nomenclature-citation><tp:taxon-name>Amorphoscelis chinensis</tp:taxon-name><comment>: <xref ref-type="bibr" rid="B72">Tinkham 1937</xref>: 484-485; <xref ref-type="bibr" rid="B56">Roy 1967a</xref>: 263; <xref ref-type="bibr" rid="B32">Kaltenbach 1983</xref>: 81; <xref ref-type="bibr" rid="B73">Wang and Jin 1995</xref>: 197; <xref ref-type="bibr" rid="B75">Yang and Wang 1999</xref>: 270; <xref ref-type="bibr" rid="B15">Ehrmann 2002</xref>: 61; <xref ref-type="bibr" rid="B42">Otte and Spearman 2005</xref>: 22; <xref ref-type="bibr" rid="B58">Roy 2010</xref>: 70.</comment></tp:nomenclature-citation></tp:nomenclature-citation-list></tp:nomenclature><tp:treatment-sec sec-type="Type"><title>Type.</title><p>Allotype Male (<xref ref-type="fig" rid="F2">Fig. 2B–F</xref>; USNM ENT 00873994).</p></tp:treatment-sec><tp:treatment-sec sec-type="Allotype labels"><title>Allotype labels.</title><p>nr. Tsao Tong – VII.12, ‘34 / Yunnan – China / DCGraham – coll / Amorphoscelis – chinensis – 1937 Tinkham – ALLOTYPE ♂ / genitalia – 543 – R.Roy / Allotype No. – 52046 – U.S.N.M.</p><table-wrap position="anchor" orientation="portrait"><table id="T3"><tbody><tr><td rowspan="1" colspan="1" style="text-align:left">Allotype</td><td rowspan="1" colspan="1" style="text-align:left">Male</td><td rowspan="1" colspan="1" style="text-align:left">China, Yunnan, Zhaotong</td><td rowspan="1" colspan="1" style="text-align:left">12 Jul 1934</td><td rowspan="1" colspan="2" style="text-align:center"><named-content xmlns:xlink="http://www.w3.org/1999/xlink" content-type="dwc:verbatimCoordinates" xlink:type="simple">27.382511, 103.804815</named-content></td></tr></tbody></table></table-wrap></tp:treatment-sec><tp:treatment-sec sec-type="Measurements"><title>Measurements.</title><p>Body length 21.88; forewing length 18.00; pronotum length 2.18; prozone length 0.88; pronotum width 2.64; pronotum narrow width 2.34; head width 4.79; head vertex to clypeus 1.86; frons width 2.04; frons height 0.39; prothoracic femur length 3.63; mesothoracic femur length 5.22; mesothoracic tibia length 3.55; mesothoracic tarsus length 4.39; metathoracic femur length 5.38; metathoracic tibia length 5.79; metathoracic tarsus length 6.41; discoidal femoral spines R1/L1; anteroventral femoral spine count R0/L0; posteroventral femoral spine count R0/L0; anteroventral tibial spine count R0/L0; posteroventral tibial spine count R0/L0.</p></tp:treatment-sec><tp:treatment-sec><!--Section generated to contain objects referenced in tp:taxon-treatment.--><fig id="F2" position="float" orientation="portrait"><label>Figure 2.</label><caption><p>Types (scale bars = 1 cm). <italic><tp:taxon-name>Ameles malaccana</tp:taxon-name></italic> Rehn, 1903 holotype female (USNM ENT 00873051): <bold>A</bold> dorsal habitus and labels in Riker mount. <italic><tp:taxon-name>Amorphoscelis chinensis</tp:taxon-name></italic> Tinkham, 1937 allotype male (USNM ENT 00873994): <bold>B</bold> dorsal habitus <bold>C</bold> ventral habitus <bold>D</bold> labels and genitalic slide mount <bold>E</bold> genital complex and terminal abdominal segments <bold>F</bold> gential complex.</p></caption><graphic xmlns:xlink="http://www.w3.org/1999/xlink" xlink:href="zookeys-433-031-g002.jpg" position="float" orientation="portrait" xlink:type="simple"/></fig></tp:treatment-sec><ref-list><ref id="B72"><mixed-citation xmlns:xlink="http://www.w3.org/1999/xlink" xlink:type="simple"><person-group><name name-style="western"><surname>Tinkham</surname><given-names>ER</given-names></name></person-group> (<year>1937</year>) <article-title>Studies in Chinese Mantidae (Orthoptera).</article-title><source>Lingnan Science Journal</source><volume>16</volume>(<issue>3</issue>): <fpage>481</fpage>–<lpage>499</lpage>.</mixed-citation></ref><ref id="B56"><mixed-citation xmlns:xlink="http://www.w3.org/1999/xlink" xlink:type="simple"><person-group><name name-style="western"><surname>Roy</surname><given-names>R</given-names></name></person-group> (<year>1967a</year>) <article-title>Contribution à la connaissance des <italic>Amorphoscelis</italic> de la région orientale (Mantodea, Amorphoscelidae). II. Les espèces d’extreme-Orient.</article-title><source>Bulletin de la Société entomologique de France</source><volume>71</volume>: <fpage>261</fpage>–<lpage>273</lpage>.</mixed-citation></ref><ref id="B32"><mixed-citation xmlns:xlink="http://www.w3.org/1999/xlink" xlink:type="simple"><person-group><name name-style="western"><surname>Kaltenbach</surname><given-names>AP</given-names></name></person-group> (<year>1983</year>) <article-title>Eine neue <italic>Amorphoscelis</italic> aus Afghanistan. (Mantodea- Amorphoscelididae).</article-title><source>Zeitschrift Arbeitsgemeinschaft Österreichischer Entomologen</source><volume>34</volume>(<issue>3/4</issue>): <fpage>81</fpage>–<lpage>84</lpage>.</mixed-citation></ref><ref id="B73"><mixed-citation xmlns:xlink="http://www.w3.org/1999/xlink" xlink:type="simple"><person-group><name name-style="western"><surname>Wang</surname><given-names>TO</given-names></name><name name-style="western"><surname>Jin</surname><given-names>XB</given-names></name></person-group> (<year>1995</year>) <article-title>Recent advances of the biosystematics of Mantodea from China.</article-title><source>Journal of Orthoptera Research</source><volume>4</volume>: <fpage>197</fpage>–<lpage>198</lpage>. doi: <ext-link ext-link-type="doi" xlink:href="10.2307/3503475" xlink:type="simple">10.2307/3503475</ext-link></mixed-citation></ref><ref id="B75"><mixed-citation xmlns:xlink="http://www.w3.org/1999/xlink" xlink:type="simple"><person-group><name name-style="western"><surname>Yang</surname><given-names>CK</given-names></name><name name-style="western"><surname>Wang</surname><given-names>JS</given-names></name></person-group> (<year>1999</year>) <source>Mantodea</source>. <publisher-name>Science and Technology Publisher of Fujian Province</publisher-name>, <publisher-loc>China</publisher-loc>, <fpage>74</fpage>–<lpage>106</lpage>.</mixed-citation></ref><ref id="B15"><mixed-citation xmlns:xlink="http://www.w3.org/1999/xlink" xlink:type="simple"><person-group><name name-style="western"><surname>Ehrmann</surname><given-names>R</given-names></name></person-group> (<year>2002</year>) <source>Mantodea: Gottesanbeterinnen der Welt.</source><publisher-name>Natur und Tier – Verlag GmbH</publisher-name>, <publisher-loc>Münster</publisher-loc>, <size units="page">519 pp</size>.</mixed-citation></ref><ref id="B42"><mixed-citation xmlns:xlink="http://www.w3.org/1999/xlink" xlink:type="simple"><person-group><name name-style="western"><surname>Otte</surname><given-names>D</given-names></name><name name-style="western"><surname>Spearman</surname><given-names>L</given-names></name></person-group> (<year>2005</year>) <source>Mantida Species File. Catalog of the Mantids of the World.</source><publisher-name>Association of Insect Diversity</publisher-name>, <publisher-loc>Philadelphia</publisher-loc>, <size units="page">489 pp</size>.</mixed-citation></ref><ref id="B58"><mixed-citation xmlns:xlink="http://www.w3.org/1999/xlink" xlink:type="simple"><person-group><name name-style="western"><surname>Roy</surname><given-names>R</given-names></name></person-group> (<year>2010</year>) <article-title>Les Amorphoscelinae indo-malais [Mantodea, Amorphoscelidae].</article-title><source>Revue française d'Entomologie (NS)</source><volume>32</volume>(<issue>1–2</issue>): <fpage>65</fpage>–<lpage>92</lpage>.</mixed-citation></ref></ref-list></tp:taxon-treatment>
