# Supplementary material for: The type material of Mantodea (praying mantises) deposited in the National Museum of Natural History, Smithsonian Institution, USA
Source: Zookeys. 2014 Aug 13;(433):31–75. doi: 10.3897/zookeys.433.7054 (PMC4141179; doi:10.3897/zookeys.433.7054)
Supplement: XML Treatment for Amorphoscelis pantherina [file zookeys.433.7054-treatment4.xml]

<!DOCTYPE tp:taxon-treatment
  PUBLIC "-//TaxonX//DTD Taxonomic Treatment Publishing DTD v0 20100105//EN" "tax-treatment-NSO.dtd">
<tp:taxon-treatment xmlns:tp="http://www.plazi.org/taxpub"><tp:treatment-meta><kwd-group><label>Taxon classification</label><kwd><named-content content-type="kingdom">Animalia</named-content></kwd><kwd><named-content content-type="order">Mantodea</named-content></kwd><kwd><named-content content-type="family">Amorphoscelidae</named-content></kwd></kwd-group><mixed-citation publication-type="journal"><person-group><name><surname>Svenson</surname><given-names>Gavin J.</given-names></name></person-group><article-title>The type material of Mantodea (praying mantises) deposited in the National Museum of Natural History, Smithsonian Institution, USA</article-title><source>Zookeys</source><day>13</day><month>8</month><year>2014</year><volume>2014</volume><issue>433</issue><fpage>31</fpage><lpage>75</lpage><pub-id pub-id-type="doi">10.3897/zookeys.433.7054</pub-id></mixed-citation></tp:treatment-meta><tp:nomenclature><tp:taxon-name>
                        <tp:taxon-name-part taxon-name-part-type="genus">Amorphoscelis</tp:taxon-name-part>
                        <tp:taxon-name-part taxon-name-part-type="species">pantherina</tp:taxon-name-part>
                    </tp:taxon-name><tp:taxon-authority>Roy, 1966</tp:taxon-authority><tp:nomenclature-citation-list><tp:nomenclature-citation><tp:taxon-name>Amorphoscelis pantherina</tp:taxon-name><comment>: <xref ref-type="bibr" rid="B55">Roy 1966</xref>: 268–270; <xref ref-type="bibr" rid="B32">Kaltenbach 1983</xref>: 84; <xref ref-type="bibr" rid="B15">Ehrmann 2002</xref>: 62 [Holotype listed as deposited in ANSP]; <xref ref-type="bibr" rid="B42">Otte and Spearman 2005</xref>: 25.</comment></tp:nomenclature-citation></tp:nomenclature-citation-list></tp:nomenclature><tp:treatment-sec sec-type="Type"><title>Type.</title><p>Holotype Male (<xref ref-type="fig" rid="F3">Fig. 3A–E</xref>; USNM ENT 00873999).</p><fig id="F3" position="float" orientation="portrait"><label>Figure 3.</label><caption><p>Types (scale bars = 1 cm). <italic><tp:taxon-name>Amorphoscelis pantherina</tp:taxon-name></italic> Roy, 1966 holotype male (USNM ENT 00873999): <bold>A</bold> dorsal habitus <bold>B</bold> ventral habitus <bold>C</bold> labels and genitalic slide mount <bold>D</bold> genital complex and terminal abdominal segments <bold>E</bold> genital complex. <italic><tp:taxon-name>Galapagia solitaria</tp:taxon-name></italic> Scudder, 1893 lectotype female (USNM ENT 00873977): <bold>F</bold> dorsal habitus and labels in Riker mount.</p></caption><graphic xmlns:xlink="http://www.w3.org/1999/xlink" xlink:href="zookeys-433-031-g003.jpg" position="float" orientation="portrait" xlink:type="simple"/></fig></tp:treatment-sec><tp:treatment-sec sec-type="Holotype labels"><title>Holotype labels.</title><p>Iraq / Arbil Liwa – Aug. 1962 / genitalia – 544 – R. Roy / Amorphoscelis – pantherina, n. sp. – ♂ HOLOTYPE – R.ROY 1966.</p><table-wrap position="anchor" orientation="portrait"><table id="T4"><tbody><tr><td rowspan="1" colspan="1" style="text-align:left">Holotype</td><td rowspan="1" colspan="1" style="text-align:left">Male</td><td rowspan="1" colspan="1" style="text-align:left">Iraq, Arbil</td><td rowspan="1" colspan="1" style="text-align:left">Aug 1962</td><td rowspan="1" colspan="2" style="text-align:center"><named-content xmlns:xlink="http://www.w3.org/1999/xlink" content-type="dwc:verbatimCoordinates" xlink:type="simple">36.220434, 43.988001</named-content></td></tr></tbody></table></table-wrap><!--PageBreak--></tp:treatment-sec><tp:treatment-sec sec-type="Measurements"><title>Measurements.</title><p>Body length 20.21; forewing length 16.60; hindwing length 15.25; pronotum length 1.95; prozone length 0.79; pronotum width 2.26; pronotum narrow width 1.93; head width 4.30; head vertex to clypeus 1.71; frons width 1.81; frons height 0.26; prothoracic femur length 3.07; mesothoracic femur length 4.46; mesothoracic tibia length 3.18; mesothoracic tarsus length 3.91; metathoracic femur length 4.62; metathoracic tibia length 4.83; metathoracic tarsus length 4.58; discoidal femoral spines R1/L1; anteroventral femoral spine count R0/L0; posteroventral femoral spine count R0/L0; anteroventral tibial spine count R0/L0; posteroventral tibial spine count R0/L0.</p><!--PageBreak--></tp:treatment-sec><ref-list><ref id="B55"><mixed-citation xmlns:xlink="http://www.w3.org/1999/xlink" xlink:type="simple"><person-group><name name-style="western"><surname>Roy</surname><given-names>R</given-names></name></person-group> (<year>1966</year>) <article-title>A New Species of <italic>Amorphoscelis</italic> from Iraq (Mantodea: Amorphoscelidae).</article-title><source>Entomological News</source><volume>77</volume>(<issue>10</issue>): <fpage>267</fpage>–<lpage>270</lpage>.</mixed-citation></ref><ref id="B32"><mixed-citation xmlns:xlink="http://www.w3.org/1999/xlink" xlink:type="simple"><person-group><name name-style="western"><surname>Kaltenbach</surname><given-names>AP</given-names></name></person-group> (<year>1983</year>) <article-title>Eine neue <italic>Amorphoscelis</italic> aus Afghanistan. (Mantodea- Amorphoscelididae).</article-title><source>Zeitschrift Arbeitsgemeinschaft Österreichischer Entomologen</source><volume>34</volume>(<issue>3/4</issue>): <fpage>81</fpage>–<lpage>84</lpage>.</mixed-citation></ref><ref id="B15"><mixed-citation xmlns:xlink="http://www.w3.org/1999/xlink" xlink:type="simple"><person-group><name name-style="western"><surname>Ehrmann</surname><given-names>R</given-names></name></person-group> (<year>2002</year>) <source>Mantodea: Gottesanbeterinnen der Welt.</source><publisher-name>Natur und Tier – Verlag GmbH</publisher-name>, <publisher-loc>Münster</publisher-loc>, <size units="page">519 pp</size>.</mixed-citation></ref><ref id="B42"><mixed-citation xmlns:xlink="http://www.w3.org/1999/xlink" xlink:type="simple"><person-group><name name-style="western"><surname>Otte</surname><given-names>D</given-names></name><name name-style="western"><surname>Spearman</surname><given-names>L</given-names></name></person-group> (<year>2005</year>) <source>Mantida Species File. Catalog of the Mantids of the World.</source><publisher-name>Association of Insect Diversity</publisher-name>, <publisher-loc>Philadelphia</publisher-loc>, <size units="page">489 pp</size>.</mixed-citation></ref></ref-list></tp:taxon-treatment>
