# Supplementary material for: The type material of Mantodea (praying mantises) deposited in the National Museum of Natural History, Smithsonian Institution, USA
Source: Zookeys. 2014 Aug 13;(433):31–75. doi: 10.3897/zookeys.433.7054 (PMC4141179; doi:10.3897/zookeys.433.7054)
Supplement: XML Treatment for Calidomantis hosia [file zookeys.433.7054-treatment5.xml]

<!DOCTYPE tp:taxon-treatment
  PUBLIC "-//TaxonX//DTD Taxonomic Treatment Publishing DTD v0 20100105//EN" "tax-treatment-NSO.dtd">
<tp:taxon-treatment xmlns:tp="http://www.plazi.org/taxpub"><tp:treatment-meta><kwd-group><label>Taxon classification</label><kwd><named-content content-type="kingdom">Animalia</named-content></kwd><kwd><named-content content-type="order">Mantodea</named-content></kwd><kwd><named-content content-type="family">Mantidae</named-content></kwd></kwd-group><mixed-citation publication-type="journal"><person-group><name><surname>Svenson</surname><given-names>Gavin J.</given-names></name></person-group><article-title>The type material of Mantodea (praying mantises) deposited in the National Museum of Natural History, Smithsonian Institution, USA</article-title><source>Zookeys</source><day>13</day><month>8</month><year>2014</year><volume>2014</volume><issue>433</issue><fpage>31</fpage><lpage>75</lpage><pub-id pub-id-type="doi">10.3897/zookeys.433.7054</pub-id></mixed-citation></tp:treatment-meta><tp:nomenclature><tp:taxon-name>
                        <tp:taxon-name-part taxon-name-part-type="genus">Calidomantis</tp:taxon-name-part>
                        <tp:taxon-name-part taxon-name-part-type="species">hosia</tp:taxon-name-part>
                    </tp:taxon-name><tp:taxon-authority>Rehn, 1912</tp:taxon-authority><tp:nomenclature-citation-list><tp:nomenclature-citation><tp:taxon-name>Calidomantis hosia</tp:taxon-name><comment>: <xref ref-type="bibr" rid="B49">Rehn 1912</xref>: 464-466.</comment></tp:nomenclature-citation><tp:nomenclature-citation><tp:taxon-name>Miomantis hosia</tp:taxon-name><comment>: <xref ref-type="bibr" rid="B21">Giglio-Tos 1927</xref>: 369; <xref ref-type="bibr" rid="B6">Beier 1935</xref>: 105; <xref ref-type="bibr" rid="B7">Beier 1954</xref>: 185; <xref ref-type="bibr" rid="B8">Beier 1969</xref>: 32 [Junior SYN of <italic><tp:taxon-name>Calidomantis brunni</tp:taxon-name></italic> Giglio-Tos, 1911]; <xref ref-type="bibr" rid="B15">Ehrmann 2002</xref>: 227 [SYN]; <xref ref-type="bibr" rid="B42">Otte and Spearman 2005</xref>: 216 [SYN].</comment></tp:nomenclature-citation></tp:nomenclature-citation-list></tp:nomenclature><tp:treatment-sec sec-type="Type"><title>Type.</title><p>Holotype Female (<xref ref-type="fig" rid="F4">Fig. 4A–C</xref>; USNM ENT 00873975). The female specimen was referred to as the “Type” by <xref ref-type="bibr" rid="B49">Rehn (1912)</xref> and under Article 73.1.1 of the Code this sole name-bearing female specimen is the holotype.</p><fig id="F4" position="float" orientation="portrait"><label>Figure 4.</label><caption><p>Types (scale bars = 1 cm). <italic><tp:taxon-name>Calidomantis hosia</tp:taxon-name></italic> Rehn, 1912 holotype female (USNM ENT 00873975): <bold>A</bold> dorsal habitus <bold>B</bold> ventral habitus <bold>C</bold> labels. <italic><tp:taxon-name>Danuria angolensis</tp:taxon-name></italic> Rehn, 1912 holotype male (USNM ENT 00873976): <bold>D</bold> dorsal habitus <bold>E</bold> ventral habitus <bold>F</bold> labels.</p></caption><graphic xmlns:xlink="http://www.w3.org/1999/xlink" xlink:href="zookeys-433-031-g004.jpg" position="float" orientation="portrait" xlink:type="simple"/></fig><!--PageBreak--></tp:treatment-sec><tp:treatment-sec sec-type="Holotype labels"><title>Holotype labels.</title><p>Luebo Congo – D. W. Snyder / Miomantis / Calidomantis – hosia – TYPE Rehn. / Type – No. – U.S.N.M. [USNM Type No. 14606; referenced in the original description]</p><table-wrap position="anchor" orientation="portrait"><table id="T5"><tbody><tr><td rowspan="1" colspan="1" style="text-align:left">Holotype</td><td rowspan="1" colspan="1" style="text-align:left">Female</td><td rowspan="1" colspan="1" style="text-align:left">Democratic Republic of Congo, Luebo</td><td rowspan="1" colspan="1" style="text-align:left">date unknown</td><td rowspan="1" colspan="2" style="text-align:center"><named-content xmlns:xlink="http://www.w3.org/1999/xlink" content-type="dwc:verbatimCoordinates" xlink:type="simple">-5.349802, 21.416844</named-content></td></tr></tbody></table></table-wrap><!--PageBreak--></tp:treatment-sec><tp:treatment-sec sec-type="Measurements"><title>Measurements.</title><p>Body length 27.26; forewing length 14.21; hindwing length 12.61; pronotum length 10.78; prozone length 3.23; pronotum width 2.75; pronotum narrow width 1.59; head width 5.86; head vertex to clypeus 2.38; frons width 2.25; frons height 0.83; prothoracic femur length 9.15; mesothoracic femur length 7.89; mesothoracic tibia length 7.23; mesothoracic tarsus length 4.18; metathoracic femur length 10.20; metathoracic tibia length 11.09; metathoracic tarsus length 5.71; discoidal femoral spines R5/L4; anteroventral femoral spine count R13/L13; posteroventral femoral spine count R6 (highly unusual arrangement not including the genicular spine, which suggests a deformation)/L4; anteroventral tibial spine count R11/L11; posteroventral tibial spine count R7/L7. Right forefemur appears to be malformed, which may explain the unusual spine counts.</p></tp:treatment-sec><ref-list><ref id="B49"><mixed-citation xmlns:xlink="http://www.w3.org/1999/xlink" xlink:type="simple"><person-group><name name-style="western"><surname>Rehn</surname><given-names>JAG</given-names></name></person-group> (<year>1912</year>) <article-title>Notes of African Orthoptera of the families Mantidae and Phasmidae in the United States National Museum, with descriptions of new species.</article-title><source>Proceedings of the United States National Museum</source><volume>42</volume>(<issue>1910</issue>): <fpage>451</fpage>–<lpage>475</lpage>.</mixed-citation></ref><ref id="B21"><mixed-citation xmlns:xlink="http://www.w3.org/1999/xlink" xlink:type="simple"><person-group><name name-style="western"><surname>Giglio-Tos</surname><given-names>E</given-names></name></person-group> (<year>1927</year>) <source>Mantidae. Das Tierreich.</source><publisher-name>Walter de Gruyter &amp; Co</publisher-name>, <publisher-loc>Berlin</publisher-loc>, <size units="page">707 pp</size>.</mixed-citation></ref><ref id="B6"><mixed-citation xmlns:xlink="http://www.w3.org/1999/xlink" xlink:type="simple"><person-group><name name-style="western"><surname>Beier</surname><given-names>M</given-names></name></person-group> (<year>1935</year>) <chapter-title>Mantodea, Fam. Mantidae, Subfam. Mantinae</chapter-title>. <source>Genera Insectorum de P. Wytsman</source>, <volume>203 Fascicule</volume>, <size units="page">154 pp</size>.</mixed-citation></ref><ref id="B7"><mixed-citation xmlns:xlink="http://www.w3.org/1999/xlink" xlink:type="simple"><person-group><name name-style="western"><surname>Beier</surname><given-names>M</given-names></name></person-group> (<year>1954</year>) <article-title>Mantidea, gesammelt während der schwedischen Expedition nach Ostafrika 1937–38 und 1948.</article-title><source>Arkiv för Zoologi</source><volume>7</volume>(<issue>9</issue>): <fpage>185</fpage>–<lpage>187</lpage>.</mixed-citation></ref><ref id="B8"><mixed-citation xmlns:xlink="http://www.w3.org/1999/xlink" xlink:type="simple"><person-group><name name-style="western"><surname>Beier</surname><given-names>M</given-names></name></person-group> (<year>1969</year>) <article-title>Mantodea (Dictyoptera) von Angola. Subsidios para o estudo da biologia da Lunda.</article-title><source>Companhia de Diamantes de Angola (Diamang)</source><volume>81</volume>: <fpage>15</fpage>–<lpage>44</lpage>.</mixed-citation></ref><ref id="B15"><mixed-citation xmlns:xlink="http://www.w3.org/1999/xlink" xlink:type="simple"><person-group><name name-style="western"><surname>Ehrmann</surname><given-names>R</given-names></name></person-group> (<year>2002</year>) <source>Mantodea: Gottesanbeterinnen der Welt.</source><publisher-name>Natur und Tier – Verlag GmbH</publisher-name>, <publisher-loc>Münster</publisher-loc>, <size units="page">519 pp</size>.</mixed-citation></ref><ref id="B42"><mixed-citation xmlns:xlink="http://www.w3.org/1999/xlink" xlink:type="simple"><person-group><name name-style="western"><surname>Otte</surname><given-names>D</given-names></name><name name-style="western"><surname>Spearman</surname><given-names>L</given-names></name></person-group> (<year>2005</year>) <source>Mantida Species File. Catalog of the Mantids of the World.</source><publisher-name>Association of Insect Diversity</publisher-name>, <publisher-loc>Philadelphia</publisher-loc>, <size units="page">489 pp</size>.</mixed-citation></ref></ref-list></tp:taxon-treatment>
