# Supplementary material for: The type material of Mantodea (praying mantises) deposited in the National Museum of Natural History, Smithsonian Institution, USA
Source: Zookeys. 2014 Aug 13;(433):31–75. doi: 10.3897/zookeys.433.7054 (PMC4141179; doi:10.3897/zookeys.433.7054)
Supplement: XML Treatment for Galapagia solitaria [file zookeys.433.7054-treatment7.xml]

<!DOCTYPE tp:taxon-treatment
  PUBLIC "-//TaxonX//DTD Taxonomic Treatment Publishing DTD v0 20100105//EN" "tax-treatment-NSO.dtd">
<tp:taxon-treatment xmlns:tp="http://www.plazi.org/taxpub"><tp:treatment-meta><kwd-group><label>Taxon classification</label><kwd><named-content content-type="kingdom">Animalia</named-content></kwd><kwd><named-content content-type="order">Mantodea</named-content></kwd><kwd><named-content content-type="family">Thespidae</named-content></kwd></kwd-group><mixed-citation publication-type="journal"><person-group><name><surname>Svenson</surname><given-names>Gavin J.</given-names></name></person-group><article-title>The type material of Mantodea (praying mantises) deposited in the National Museum of Natural History, Smithsonian Institution, USA</article-title><source>Zookeys</source><day>13</day><month>8</month><year>2014</year><volume>2014</volume><issue>433</issue><fpage>31</fpage><lpage>75</lpage><pub-id pub-id-type="doi">10.3897/zookeys.433.7054</pub-id></mixed-citation></tp:treatment-meta><tp:nomenclature><tp:taxon-name>
                        <tp:taxon-name-part taxon-name-part-type="genus">Galapagia</tp:taxon-name-part>
                        <tp:taxon-name-part taxon-name-part-type="species">solitaria</tp:taxon-name-part>
                    </tp:taxon-name><tp:taxon-authority>Scudder, 1893</tp:taxon-authority><tp:nomenclature-citation-list><tp:nomenclature-citation><tp:taxon-name>Galapagia solitaria</tp:taxon-name><comment>: <xref ref-type="bibr" rid="B69">Scudder 1893</xref>: 8; <xref ref-type="bibr" rid="B34">Kirby 1904</xref>: 276; <xref ref-type="bibr" rid="B25">Hebard 1920b</xref>: 317; <xref ref-type="bibr" rid="B21">Giglio-Tos 1927</xref>: 221; <xref ref-type="bibr" rid="B6">Beier 1935</xref>: 22; <xref ref-type="bibr" rid="B31">Hebard 1935</xref>: 280; <xref ref-type="bibr" rid="B71">Terra 1995</xref>: 40; <xref ref-type="bibr" rid="B15">Ehrmann 2002</xref>: 149 [Holotype and Allotype listed as deposited in MCZ]; <xref ref-type="bibr" rid="B42">Otte and Spearman 2005</xref>: 385 [Syntypes listed as deposited in CAS]; <xref ref-type="bibr" rid="B2">Agudelo et al. 2007</xref>: 121.</comment></tp:nomenclature-citation></tp:nomenclature-citation-list></tp:nomenclature><tp:treatment-sec sec-type="Type"><title>Type.</title><p>Lectotype Female (<xref ref-type="fig" rid="F3">Fig. 3F</xref>; USNM ENT 00873977). One male and one female were described by <xref ref-type="bibr" rid="B69">Scudder (1893)</xref>, neither being designated as the sole name-bearing type specimen. Therefore, they are syntypes under Article 72.1.1 of the Code. Herewithin, the female specimen is designated as the lectotype, the male the paralectotype under Article 74.1.1 of the Code. No prior fixation of a sole name-bearing type specimen was found in the literature.</p></tp:treatment-sec><tp:treatment-sec sec-type="Lectotype labels"><title>Lectotype labels.</title><p>S. Albemarle I. – Galapagos Is. / U.S.N.M. – Acc. 26662. / Galapagia – solitaria ♀ – Type! Scudd. / Type. – No. – U.S.N.M.</p><table-wrap position="anchor" orientation="portrait"><table id="T7"><tbody><tr><td rowspan="1" colspan="1" style="text-align:left">Lectotype</td><td rowspan="1" colspan="1" style="text-align:left">Female</td><td rowspan="1" colspan="1" style="text-align:left">Galapagos Islands, South Isabela Island</td><td rowspan="1" colspan="1" style="text-align:left">date unknown</td><td rowspan="1" colspan="2" style="text-align:center"><named-content xmlns:xlink="http://www.w3.org/1999/xlink" content-type="dwc:verbatimCoordinates" xlink:type="simple">-0.916141, -90.985463</named-content></td></tr></tbody></table></table-wrap></tp:treatment-sec><tp:treatment-sec sec-type="Measurements"><title>Measurements.</title><p>Body length 35.94; pronotum length 9.79; prozone length 3.29; pronotum width 2.29; pronotum narrow width 1.39; head width 3.39; head vertex to clypeus 1.63; frons width 1.19; frons height 0.46; prothoracic femur length 6.24; mesothoracic femur length 7.90; mesothoracic tibia length 7.37; mesothoracic tarsus length 4.47; metathoracic femur length 10.63; metathoracic tibia length 11.12; metathoracic tarsus length 6.94; discoidal femoral spines R4/L4; anteroventral femoral spine count R9/L8; posteroventral femoral spine count R4/L4; anteroventral tibial spine count R5/L6; posteroventral tibial spine count R3/L2.</p></tp:treatment-sec><tp:treatment-sec><!--Section generated to contain objects referenced in tp:taxon-treatment.--><fig id="F3" position="float" orientation="portrait"><label>Figure 3.</label><caption><p>Types (scale bars = 1 cm). <italic><tp:taxon-name>Amorphoscelis pantherina</tp:taxon-name></italic> Roy, 1966 holotype male (USNM ENT 00873999): <bold>A</bold> dorsal habitus <bold>B</bold> ventral habitus <bold>C</bold> labels and genitalic slide mount <bold>D</bold> genital complex and terminal abdominal segments <bold>E</bold> genital complex. <italic><tp:taxon-name>Galapagia solitaria</tp:taxon-name></italic> Scudder, 1893 lectotype female (USNM ENT 00873977): <bold>F</bold> dorsal habitus and labels in Riker mount.</p></caption><graphic xmlns:xlink="http://www.w3.org/1999/xlink" xlink:href="zookeys-433-031-g003.jpg" position="float" orientation="portrait" xlink:type="simple"/></fig></tp:treatment-sec><ref-list><ref id="B69"><mixed-citation xmlns:xlink="http://www.w3.org/1999/xlink" xlink:type="simple"><person-group><name name-style="western"><surname>Scudder</surname><given-names>SH</given-names></name></person-group> (<year>1893</year>) <article-title>The Orthoptera of the Galapagos Islands.</article-title><source>Bulletin of the Museum of Comparative Zoology</source><volume>25</volume>(<issue>1</issue>): <fpage>1</fpage>–<lpage>25</lpage>.</mixed-citation></ref><ref id="B34"><mixed-citation xmlns:xlink="http://www.w3.org/1999/xlink" xlink:type="simple"><person-group><name name-style="western"><surname>Kirby</surname><given-names>WF</given-names></name></person-group> (<year>1904</year>) <source>A synonymic Catalogue of Orthoptera. I. Orthoptera Euplexoptera, Cursoria et Gressoria)</source>. <volume>Vol. 1</volume>. <publisher-name>British Museum</publisher-name>, <publisher-loc>Natural History, London</publisher-loc>, <size units="page">501 pp</size>.</mixed-citation></ref><ref id="B25"><mixed-citation xmlns:xlink="http://www.w3.org/1999/xlink" xlink:type="simple"><person-group><name name-style="western"><surname>Hebard</surname><given-names>M</given-names></name></person-group> (<year>1920b</year>) <article-title>Expedition of the California Academy of Sciences to the Galapagos Islands, 1905–1906. 17 - Dermaptera and Orthoptera.</article-title><source>Proceedings of the California Academy of Sciences</source><volume>2</volume>(<issue>17/2</issue>): <fpage>311</fpage>–<lpage>318</lpage>.</mixed-citation></ref><ref id="B21"><mixed-citation xmlns:xlink="http://www.w3.org/1999/xlink" xlink:type="simple"><person-group><name name-style="western"><surname>Giglio-Tos</surname><given-names>E</given-names></name></person-group> (<year>1927</year>) <source>Mantidae. Das Tierreich.</source><publisher-name>Walter de Gruyter &amp; Co</publisher-name>, <publisher-loc>Berlin</publisher-loc>, <size units="page">707 pp</size>.</mixed-citation></ref><ref id="B6"><mixed-citation xmlns:xlink="http://www.w3.org/1999/xlink" xlink:type="simple"><person-group><name name-style="western"><surname>Beier</surname><given-names>M</given-names></name></person-group> (<year>1935</year>) <chapter-title>Mantodea, Fam. Mantidae, Subfam. Mantinae</chapter-title>. <source>Genera Insectorum de P. Wytsman</source>, <volume>203 Fascicule</volume>, <size units="page">154 pp</size>.</mixed-citation></ref><ref id="B31"><mixed-citation xmlns:xlink="http://www.w3.org/1999/xlink" xlink:type="simple"><person-group><name name-style="western"><surname>Hebard</surname><given-names>M</given-names></name></person-group> (<year>1935</year>) <article-title>Studies in the Orthoptera of Arizona. Part II.: A list of Dermaptera and Orthoptera.</article-title><source>Transactions of the American Entomological Society</source><volume>61</volume>: <fpage>269</fpage>–<lpage>316</lpage>.</mixed-citation></ref><ref id="B71"><mixed-citation xmlns:xlink="http://www.w3.org/1999/xlink" xlink:type="simple"><person-group><name name-style="western"><surname>Terra</surname><given-names>PS</given-names></name></person-group> (<year>1995</year>) <article-title>Revisao Sistematica Dos Generos De Louva-A-Deus Da Regiao Neotropical (Mantodea).</article-title><source>Revista Brasileira de Zoologia</source><volume>39</volume>(<issue>1</issue>): <fpage>13</fpage>–<lpage>94</lpage>.</mixed-citation></ref><ref id="B15"><mixed-citation xmlns:xlink="http://www.w3.org/1999/xlink" xlink:type="simple"><person-group><name name-style="western"><surname>Ehrmann</surname><given-names>R</given-names></name></person-group> (<year>2002</year>) <source>Mantodea: Gottesanbeterinnen der Welt.</source><publisher-name>Natur und Tier – Verlag GmbH</publisher-name>, <publisher-loc>Münster</publisher-loc>, <size units="page">519 pp</size>.</mixed-citation></ref><ref id="B42"><mixed-citation xmlns:xlink="http://www.w3.org/1999/xlink" xlink:type="simple"><person-group><name name-style="western"><surname>Otte</surname><given-names>D</given-names></name><name name-style="western"><surname>Spearman</surname><given-names>L</given-names></name></person-group> (<year>2005</year>) <source>Mantida Species File. Catalog of the Mantids of the World.</source><publisher-name>Association of Insect Diversity</publisher-name>, <publisher-loc>Philadelphia</publisher-loc>, <size units="page">489 pp</size>.</mixed-citation></ref><ref id="B2"><mixed-citation xmlns:xlink="http://www.w3.org/1999/xlink" xlink:type="simple"><person-group><name name-style="western"><surname>Agudelo</surname><given-names>RAA</given-names></name><name name-style="western"><surname>Lombardo</surname><given-names>F</given-names></name><name name-style="western"><surname>Jantsch</surname><given-names>LJ</given-names></name></person-group> (<year>2007</year>) <article-title>Checklist of the Neotropical mantids (Insecta, Dictyoptera, Mantodea).</article-title><source>Biota Colombiana</source><volume>8</volume>(<issue>2</issue>): <fpage>105</fpage>–<lpage>158</lpage>.</mixed-citation></ref></ref-list></tp:taxon-treatment>
