# Supplementary material for: The type material of Mantodea (praying mantises) deposited in the National Museum of Natural History, Smithsonian Institution, USA
Source: Zookeys. 2014 Aug 13;(433):31–75. doi: 10.3897/zookeys.433.7054 (PMC4141179; doi:10.3897/zookeys.433.7054)
Supplement: XML Treatment for Gonatista major [file zookeys.433.7054-treatment9.xml]

<!DOCTYPE tp:taxon-treatment
  PUBLIC "-//TaxonX//DTD Taxonomic Treatment Publishing DTD v0 20100105//EN" "tax-treatment-NSO.dtd">
<tp:taxon-treatment xmlns:tp="http://www.plazi.org/taxpub"><tp:treatment-meta><kwd-group><label>Taxon classification</label><kwd><named-content content-type="kingdom">Animalia</named-content></kwd><kwd><named-content content-type="order">Mantodea</named-content></kwd><kwd><named-content content-type="family">Liturgusidae</named-content></kwd></kwd-group><mixed-citation publication-type="journal"><person-group><name><surname>Svenson</surname><given-names>Gavin J.</given-names></name></person-group><article-title>The type material of Mantodea (praying mantises) deposited in the National Museum of Natural History, Smithsonian Institution, USA</article-title><source>Zookeys</source><day>13</day><month>8</month><year>2014</year><volume>2014</volume><issue>433</issue><fpage>31</fpage><lpage>75</lpage><pub-id pub-id-type="doi">10.3897/zookeys.433.7054</pub-id></mixed-citation></tp:treatment-meta><tp:nomenclature><tp:taxon-name>
                        <tp:taxon-name-part taxon-name-part-type="genus">Gonatista</tp:taxon-name-part>
                        <tp:taxon-name-part taxon-name-part-type="species">major</tp:taxon-name-part>
                    </tp:taxon-name><tp:taxon-authority>Caudell, 1912</tp:taxon-authority><tp:nomenclature-citation-list><tp:nomenclature-citation><tp:taxon-name>Gonatista major</tp:taxon-name><comment>: <xref ref-type="bibr" rid="B13">Caudell 1912</xref>: 161–162; <xref ref-type="bibr" rid="B21">Giglio-Tos 1927</xref>: 290; <xref ref-type="bibr" rid="B6">Beier 1935</xref>: 10; <xref ref-type="bibr" rid="B35">La Greca 1940</xref>: 306; <xref ref-type="bibr" rid="B71">Terra 1995</xref>: 56; <xref ref-type="bibr" rid="B15">Ehrmann 2002</xref>: 157; <xref ref-type="bibr" rid="B39">Lombardo and Perez-Gelabert 2004</xref>: 35; <xref ref-type="bibr" rid="B42">Otte and Spearman 2005</xref>: 128.</comment></tp:nomenclature-citation></tp:nomenclature-citation-list></tp:nomenclature><tp:treatment-sec sec-type="Type"><title>Type.</title><p>Holotype Male (<xref ref-type="fig" rid="F5">Fig. 5D–F</xref>; USNM ENT 00873059).</p><!--PageBreak--></tp:treatment-sec><tp:treatment-sec sec-type="Holotype labels"><title>Holotype labels.</title><p>Dr. W. Zulisky – U.S.S. Newport – from San Domingo / Gonatista – major – TYPE. Caud. / Type – No. – U.S.N.M. [USNM Cat. No. 15088; referenced in the original description]</p><table-wrap position="anchor" orientation="portrait"><table id="T9"><tbody><tr><td rowspan="1" colspan="1" style="text-align:left">Holotype</td><td rowspan="1" colspan="1" style="text-align:left">Male</td><td rowspan="1" colspan="1" style="text-align:left">Dominican Republic, Santo Domingo</td><td rowspan="1" colspan="1" style="text-align:left">date unknown</td><td rowspan="1" colspan="2" style="text-align:center"><named-content xmlns:xlink="http://www.w3.org/1999/xlink" content-type="dwc:verbatimCoordinates" xlink:type="simple">18.485982, -69.867603</named-content></td></tr></tbody></table></table-wrap><!--PageBreak--></tp:treatment-sec><tp:treatment-sec sec-type="Measurements"><title>Measurements.</title><p>Body length 63.36; forewing length 49.10; hindwing length 44.93; pronotum length 13.50; prozone length 4.16; pronotum width 5.12; pronotum narrow width 3.50; head width 7.94; head vertex to clypeus 2.97; frons width 2.52; frons height 0.78; prothoracic femur length 13.51; mesothoracic femur length 12.56; mesothoracic tibia length 10.03; mesothoracic tarsus length 7.34; metathoracic femur length 13.83; metathoracic tibia length 16.13; metathoracic tarsus length 9.92; discoidal femoral spines L4; anteroventral femoral spine count L14; posteroventral femoral spine count L4; anteroventral tibial spine count L12; posteroventral tibial spine count L6.</p></tp:treatment-sec><tp:treatment-sec><!--Section generated to contain objects referenced in tp:taxon-treatment.--><fig id="F5" position="float" orientation="portrait"><label>Figure 5.</label><caption><p>Types (scale bars = 1 cm). <italic><tp:taxon-name>Galepsus congicus</tp:taxon-name></italic> Rehn, 1912 holotype male (USNM ENT 00873978): <bold>A</bold> dorsal habitus <bold>B</bold> ventral habitus <bold>C</bold> labels. <italic><tp:taxon-name>Gonatista major</tp:taxon-name></italic> Caudell, 1912 holotype male (USNM ENT 00873059): <bold>D</bold> dorsal habitus <bold>E</bold> ventral habitus <bold>F</bold> labels.</p></caption><graphic xmlns:xlink="http://www.w3.org/1999/xlink" xlink:href="zookeys-433-031-g005.jpg" position="float" orientation="portrait" xlink:type="simple"/></fig></tp:treatment-sec><ref-list><ref id="B13"><mixed-citation xmlns:xlink="http://www.w3.org/1999/xlink" xlink:type="simple"><person-group><name name-style="western"><surname>Caudell</surname><given-names>AN</given-names></name></person-group> (<year>1912</year>) <article-title>Notes on the mantid genus <italic>Gonatista</italic> Saussure.</article-title><source>Psyche</source><volume>19</volume>(<issue>5</issue>): <fpage>160</fpage>–<lpage>162</lpage>. doi: <ext-link ext-link-type="doi" xlink:href="10.1155/1912/54383" xlink:type="simple">10.1155/1912/54383</ext-link></mixed-citation></ref><ref id="B21"><mixed-citation xmlns:xlink="http://www.w3.org/1999/xlink" xlink:type="simple"><person-group><name name-style="western"><surname>Giglio-Tos</surname><given-names>E</given-names></name></person-group> (<year>1927</year>) <source>Mantidae. Das Tierreich.</source><publisher-name>Walter de Gruyter &amp; Co</publisher-name>, <publisher-loc>Berlin</publisher-loc>, <size units="page">707 pp</size>.</mixed-citation></ref><ref id="B6"><mixed-citation xmlns:xlink="http://www.w3.org/1999/xlink" xlink:type="simple"><person-group><name name-style="western"><surname>Beier</surname><given-names>M</given-names></name></person-group> (<year>1935</year>) <chapter-title>Mantodea, Fam. Mantidae, Subfam. Mantinae</chapter-title>. <source>Genera Insectorum de P. Wytsman</source>, <volume>203 Fascicule</volume>, <size units="page">154 pp</size>.</mixed-citation></ref><ref id="B35"><mixed-citation xmlns:xlink="http://www.w3.org/1999/xlink" xlink:type="simple"><person-group><name name-style="western"><surname>La Greca</surname><given-names>M</given-names></name></person-group> (<year>1940</year>) <article-title>Nuovo contributo alla conoscenza di alcuni Mantidi dell’America Centrale e Meridionale.</article-title><source>Bollettino del Laboratorio di Zoologia Generale e Agraria della R. Scuola Superiore d’Agricoltura in Portici</source><volume>31</volume>: <fpage>306</fpage>–<lpage>310</lpage>.</mixed-citation></ref><ref id="B71"><mixed-citation xmlns:xlink="http://www.w3.org/1999/xlink" xlink:type="simple"><person-group><name name-style="western"><surname>Terra</surname><given-names>PS</given-names></name></person-group> (<year>1995</year>) <article-title>Revisao Sistematica Dos Generos De Louva-A-Deus Da Regiao Neotropical (Mantodea).</article-title><source>Revista Brasileira de Zoologia</source><volume>39</volume>(<issue>1</issue>): <fpage>13</fpage>–<lpage>94</lpage>.</mixed-citation></ref><ref id="B15"><mixed-citation xmlns:xlink="http://www.w3.org/1999/xlink" xlink:type="simple"><person-group><name name-style="western"><surname>Ehrmann</surname><given-names>R</given-names></name></person-group> (<year>2002</year>) <source>Mantodea: Gottesanbeterinnen der Welt.</source><publisher-name>Natur und Tier – Verlag GmbH</publisher-name>, <publisher-loc>Münster</publisher-loc>, <size units="page">519 pp</size>.</mixed-citation></ref><ref id="B39"><mixed-citation xmlns:xlink="http://www.w3.org/1999/xlink" xlink:type="simple"><person-group><name name-style="western"><surname>Lombardo</surname><given-names>F</given-names></name><name name-style="western"><surname>Perez-Gelabert</surname><given-names>DE</given-names></name></person-group> (<year>2004</year>) <article-title>The mantids of Hispaniola, with the description of two new species (Mantodea).</article-title><source>Boletìn de la Societad Entomològica Aragonesa Entomologica</source><volume>34</volume>: <fpage>35</fpage>–<lpage>48</lpage>.</mixed-citation></ref><ref id="B42"><mixed-citation xmlns:xlink="http://www.w3.org/1999/xlink" xlink:type="simple"><person-group><name name-style="western"><surname>Otte</surname><given-names>D</given-names></name><name name-style="western"><surname>Spearman</surname><given-names>L</given-names></name></person-group> (<year>2005</year>) <source>Mantida Species File. Catalog of the Mantids of the World.</source><publisher-name>Association of Insect Diversity</publisher-name>, <publisher-loc>Philadelphia</publisher-loc>, <size units="page">489 pp</size>.</mixed-citation></ref></ref-list></tp:taxon-treatment>
