# Supplementary material for: The type material of Mantodea (praying mantises) deposited in the National Museum of Natural History, Smithsonian Institution, USA
Source: Zookeys. 2014 Aug 13;(433):31–75. doi: 10.3897/zookeys.433.7054 (PMC4141179; doi:10.3897/zookeys.433.7054)
Supplement: XML Treatment for Harpagonyx carlottae [file zookeys.433.7054-treatment10.xml]

<!DOCTYPE tp:taxon-treatment
  PUBLIC "-//TaxonX//DTD Taxonomic Treatment Publishing DTD v0 20100105//EN" "tax-treatment-NSO.dtd">
<tp:taxon-treatment xmlns:tp="http://www.plazi.org/taxpub"><tp:treatment-meta><kwd-group><label>Taxon classification</label><kwd><named-content content-type="kingdom">Animalia</named-content></kwd><kwd><named-content content-type="order">Mantodea</named-content></kwd><kwd><named-content content-type="family">Thespidae</named-content></kwd></kwd-group><mixed-citation publication-type="journal"><person-group><name><surname>Svenson</surname><given-names>Gavin J.</given-names></name></person-group><article-title>The type material of Mantodea (praying mantises) deposited in the National Museum of Natural History, Smithsonian Institution, USA</article-title><source>Zookeys</source><day>13</day><month>8</month><year>2014</year><volume>2014</volume><issue>433</issue><fpage>31</fpage><lpage>75</lpage><pub-id pub-id-type="doi">10.3897/zookeys.433.7054</pub-id></mixed-citation></tp:treatment-meta><tp:nomenclature><tp:taxon-name>
                        <tp:taxon-name-part taxon-name-part-type="genus">Harpagonyx</tp:taxon-name-part>
                        <tp:taxon-name-part taxon-name-part-type="species">carlottae</tp:taxon-name-part>
                    </tp:taxon-name><tp:taxon-authority>Rehn, 1904</tp:taxon-authority><tp:nomenclature-citation-list><tp:nomenclature-citation><tp:taxon-name>Harpagonyx carlottae</tp:taxon-name><comment>: <xref ref-type="bibr" rid="B47">Rehn 1904</xref>: 568-569; <xref ref-type="bibr" rid="B34">Kirby 1904</xref>: 279; <xref ref-type="bibr" rid="B21">Giglio-Tos 1927</xref>: 263 [Junior SYN of <italic><tp:taxon-name>Mionyx saevus</tp:taxon-name></italic> Saussure &amp; Zehntner, 1894]; <xref ref-type="bibr" rid="B71">Terra 1995</xref>: 47 [Junior SYN of <italic><tp:taxon-name>Mionyx fera</tp:taxon-name></italic> Saussure &amp; Zehntner, 1894]; <xref ref-type="bibr" rid="B15">Ehrmann 2002</xref>: 297 [SYN of <italic><tp:taxon-name>Mionyx fera</tp:taxon-name></italic>];</comment></tp:nomenclature-citation><tp:nomenclature-citation><tp:taxon-name>Pseudomusonia carlottae</tp:taxon-name><comment>: <xref ref-type="bibr" rid="B42">Otte and Spearman 2005</xref>: 373.</comment></tp:nomenclature-citation></tp:nomenclature-citation-list></tp:nomenclature><tp:treatment-sec sec-type="Type"><title>Type.</title><p>Holotype Male (<xref ref-type="fig" rid="F6">Fig. 6A–C</xref>; USNM ENT 00873979). The male specimen was referred to as the “Type” by <xref ref-type="bibr" rid="B47">Rehn (1904)</xref> and under Article 73.1.1 of the Code this sole name-bearing male specimen is the holotype.</p><fig id="F6" position="float" orientation="portrait"><label>Figure 6.</label><caption><p>Types (scale bars = 1 cm). <italic><tp:taxon-name>Harpagonyx carlottae</tp:taxon-name></italic> Rehn, 1904 holotype male (USNM ENT 00873979): <bold>A</bold> dorsal habitus <bold>B</bold> ventral habitus <bold>C</bold> labels. <italic><tp:taxon-name>Hoplocorypha perplexa</tp:taxon-name></italic> Rehn, 1912 holotype female (USNM ENT 00873981): <bold>D</bold> dorsal habitus <bold>E</bold> ventral habitus <bold>F</bold> labels.</p></caption><graphic xmlns:xlink="http://www.w3.org/1999/xlink" xlink:href="zookeys-433-031-g006.jpg" position="float" orientation="portrait" xlink:type="simple"/></fig></tp:treatment-sec><tp:treatment-sec sec-type="Note"><title>Note.</title><p>Status uncertain since it has been listed as a junior synonym of <italic><tp:taxon-name>Mionyx saevus</tp:taxon-name></italic> and <italic><tp:taxon-name>Mionyx fera</tp:taxon-name></italic>, both described by <xref ref-type="bibr" rid="B68">Saussure and Zehntner (1894)</xref>. <italic><tp:taxon-name>Mionyx</tp:taxon-name></italic> is now included within <italic><tp:taxon-name>Pseudomusonia</tp:taxon-name></italic> Werner, 1909. <italic><tp:taxon-name>Mionyx saevus</tp:taxon-name></italic> is currently considered a junior synonym to <italic><tp:taxon-name>Mionyx lineativentris</tp:taxon-name></italic> (Stål, 1877). <xref ref-type="bibr" rid="B42">Otte and Spearman (2005)</xref> list H. carlottae as a valid species, but it looks to be mostly accepted as a synonym of <italic><tp:taxon-name>Mionyx fera</tp:taxon-name></italic>.</p></tp:treatment-sec><tp:treatment-sec sec-type="Holotype labels"><title>Holotype labels.</title><p>San Carlos – Costa Rica / Coll Schild – &amp; Burgdorf / Harpagonyx – carlottae – TYPE Rehn / Type – No. 7053 – U.S.N.M. [USNM Type No. 6953; referenced in the original description]</p><table-wrap position="anchor" orientation="portrait"><table id="T10"><tbody><tr><td rowspan="1" colspan="1" style="text-align:left">Holotype</td><td rowspan="1" colspan="1" style="text-align:left">Male</td><td rowspan="1" colspan="1" style="text-align:left">Costa Rica, San Carlos</td><td rowspan="1" colspan="1" style="text-align:left">date unknown</td><td rowspan="1" colspan="2" style="text-align:center"><named-content xmlns:xlink="http://www.w3.org/1999/xlink" content-type="dwc:verbatimCoordinates" xlink:type="simple">10.676301, -84.330176</named-content></td></tr></tbody></table></table-wrap></tp:treatment-sec><tp:treatment-sec sec-type="Measurements"><title>Measurements.</title><p>Body length 34.69; forewing length 20.13; hindwing length 19.60; pronotum length 8.74; prozone length 2.26; pronotum width 1.94; pronotum narrow width 1.00; head width 2.80; head vertex to clypeus 1.43; frons width 0.83; frons height 0.37; prothoracic femur length 6.90; mesothoracic femur length 8.03; mesothoracic tibia length 6.74; mesothoracic tarsus length 4.30; metathoracic femur length 9.52; metathoracic tibia length 10.12; metathoracic tarsus length 5.77; discoidal femoral spines R4/L4; anteroventral femoral spine count R10/L10; posteroventral femoral spine count R4/L4; anteroventral tibial spine count L7; posteroventral tibial spine count L4.</p><!--PageBreak--></tp:treatment-sec><ref-list><ref id="B47"><mixed-citation xmlns:xlink="http://www.w3.org/1999/xlink" xlink:type="simple"><person-group><name name-style="western"><surname>Rehn</surname><given-names>JAG</given-names></name></person-group> (<year>1904</year>) <article-title>Studies in American mantids or Soothsayers.</article-title><source>Proceedings of the United States National Museum</source><volume>27</volume>(<issue>1364</issue>): <fpage>561</fpage>–<lpage>574</lpage>. doi: <ext-link ext-link-type="doi" xlink:href="10.5479/si.00963801.1364.561" xlink:type="simple">10.5479/si.00963801.1364.561</ext-link></mixed-citation></ref><ref id="B34"><mixed-citation xmlns:xlink="http://www.w3.org/1999/xlink" xlink:type="simple"><person-group><name name-style="western"><surname>Kirby</surname><given-names>WF</given-names></name></person-group> (<year>1904</year>) <source>A synonymic Catalogue of Orthoptera. I. Orthoptera Euplexoptera, Cursoria et Gressoria)</source>. <volume>Vol. 1</volume>. <publisher-name>British Museum</publisher-name>, <publisher-loc>Natural History, London</publisher-loc>, <size units="page">501 pp</size>.</mixed-citation></ref><ref id="B21"><mixed-citation xmlns:xlink="http://www.w3.org/1999/xlink" xlink:type="simple"><person-group><name name-style="western"><surname>Giglio-Tos</surname><given-names>E</given-names></name></person-group> (<year>1927</year>) <source>Mantidae. Das Tierreich.</source><publisher-name>Walter de Gruyter &amp; Co</publisher-name>, <publisher-loc>Berlin</publisher-loc>, <size units="page">707 pp</size>.</mixed-citation></ref><ref id="B71"><mixed-citation xmlns:xlink="http://www.w3.org/1999/xlink" xlink:type="simple"><person-group><name name-style="western"><surname>Terra</surname><given-names>PS</given-names></name></person-group> (<year>1995</year>) <article-title>Revisao Sistematica Dos Generos De Louva-A-Deus Da Regiao Neotropical (Mantodea).</article-title><source>Revista Brasileira de Zoologia</source><volume>39</volume>(<issue>1</issue>): <fpage>13</fpage>–<lpage>94</lpage>.</mixed-citation></ref><ref id="B15"><mixed-citation xmlns:xlink="http://www.w3.org/1999/xlink" xlink:type="simple"><person-group><name name-style="western"><surname>Ehrmann</surname><given-names>R</given-names></name></person-group> (<year>2002</year>) <source>Mantodea: Gottesanbeterinnen der Welt.</source><publisher-name>Natur und Tier – Verlag GmbH</publisher-name>, <publisher-loc>Münster</publisher-loc>, <size units="page">519 pp</size>.</mixed-citation></ref><ref id="B42"><mixed-citation xmlns:xlink="http://www.w3.org/1999/xlink" xlink:type="simple"><person-group><name name-style="western"><surname>Otte</surname><given-names>D</given-names></name><name name-style="western"><surname>Spearman</surname><given-names>L</given-names></name></person-group> (<year>2005</year>) <source>Mantida Species File. Catalog of the Mantids of the World.</source><publisher-name>Association of Insect Diversity</publisher-name>, <publisher-loc>Philadelphia</publisher-loc>, <size units="page">489 pp</size>.</mixed-citation></ref><ref id="B68"><mixed-citation xmlns:xlink="http://www.w3.org/1999/xlink" xlink:type="simple"><person-group><name name-style="western"><surname>Saussure</surname><given-names>H de</given-names></name><name name-style="western"><surname>Zehntner</surname><given-names>L</given-names></name></person-group> (<year>1894</year>) <article-title>Biologia Centrali – Americana.</article-title><source>Insecta – Orthoptera – Mantidae</source><volume>1</volume>: <fpage>123</fpage>–<lpage>197</lpage>.</mixed-citation></ref></ref-list></tp:taxon-treatment>
