# Supplementary material for: The type material of Mantodea (praying mantises) deposited in the National Museum of Natural History, Smithsonian Institution, USA
Source: Zookeys. 2014 Aug 13;(433):31–75. doi: 10.3897/zookeys.433.7054 (PMC4141179; doi:10.3897/zookeys.433.7054)
Supplement: XML Treatment for Hoplocorypha perplexa [file zookeys.433.7054-treatment12.xml]

<!DOCTYPE tp:taxon-treatment
  PUBLIC "-//TaxonX//DTD Taxonomic Treatment Publishing DTD v0 20100105//EN" "tax-treatment-NSO.dtd">
<tp:taxon-treatment xmlns:tp="http://www.plazi.org/taxpub"><tp:treatment-meta><kwd-group><label>Taxon classification</label><kwd><named-content content-type="kingdom">Animalia</named-content></kwd><kwd><named-content content-type="order">Mantodea</named-content></kwd><kwd><named-content content-type="family">Thespidae</named-content></kwd></kwd-group><mixed-citation publication-type="journal"><person-group><name><surname>Svenson</surname><given-names>Gavin J.</given-names></name></person-group><article-title>The type material of Mantodea (praying mantises) deposited in the National Museum of Natural History, Smithsonian Institution, USA</article-title><source>Zookeys</source><day>13</day><month>8</month><year>2014</year><volume>2014</volume><issue>433</issue><fpage>31</fpage><lpage>75</lpage><pub-id pub-id-type="doi">10.3897/zookeys.433.7054</pub-id></mixed-citation></tp:treatment-meta><tp:nomenclature><tp:taxon-name>
                        <tp:taxon-name-part taxon-name-part-type="genus">Hoplocorypha</tp:taxon-name-part>
                        <tp:taxon-name-part taxon-name-part-type="species">perplexa</tp:taxon-name-part>
                    </tp:taxon-name><tp:taxon-authority>Rehn, 1912</tp:taxon-authority><tp:nomenclature-citation-list><tp:nomenclature-citation><tp:taxon-name>Hoplocorypha perplexa</tp:taxon-name><comment>: <xref ref-type="bibr" rid="B49">Rehn 1912</xref>: 460–461; <xref ref-type="bibr" rid="B21">Giglio-Tos 1927</xref>: 232; <xref ref-type="bibr" rid="B6">Beier 1935</xref>: 26; <xref ref-type="bibr" rid="B33">Kaltenbach 1996</xref>: 318; <xref ref-type="bibr" rid="B15">Ehrmann 2002</xref>: 187 [Holotype listed as deposited in ANSP]; <xref ref-type="bibr" rid="B42">Otte and Spearman 2005</xref>: 363.</comment></tp:nomenclature-citation></tp:nomenclature-citation-list></tp:nomenclature><tp:treatment-sec sec-type="Type"><title>Type.</title><p>Holotype Female (<xref ref-type="fig" rid="F6">Fig. 6D–F</xref>; USNM ENT 00873981). The female specimen was referred to as the “Type” by <xref ref-type="bibr" rid="B49">Rehn (1912)</xref> and under Article 73.1.1 of the Code this sole name-bearing female specimen is the holotype.</p></tp:treatment-sec><tp:treatment-sec sec-type="Holotype labels"><title>Holotype labels.</title><p>Luebo Congo – D. W. Snyder / Hoplocorypha – perplexa – TYPE Rehn / Type – No. – U.S.N.M. [USNM Type No. 14604; referenced in the original description]</p><table-wrap position="anchor" orientation="portrait"><table id="T12"><tbody><tr><td rowspan="1" colspan="1" style="text-align:left">Holotype</td><td rowspan="1" colspan="1" style="text-align:left">Female</td><td rowspan="1" colspan="1" style="text-align:left">Democratic Republic of Congo, Luebo</td><td rowspan="1" colspan="1" style="text-align:left">date unknown</td><td rowspan="1" colspan="2" style="text-align:center"><named-content xmlns:xlink="http://www.w3.org/1999/xlink" content-type="dwc:verbatimCoordinates" xlink:type="simple">-5.349802, 21.416844</named-content></td></tr></tbody></table></table-wrap></tp:treatment-sec><tp:treatment-sec sec-type="Measurements"><title>Measurements.</title><p>Body length 60.73; pronotum length 24.49; prozone length 7.47; pronotum width 3.68; pronotum narrow width 2.87; head width 5.58; head vertex to clypeus 2.62; frons width 2.10; frons height 0.75; prothoracic femur length 16.70; mesothoracic femur length 16.47; mesothoracic tibia length 15.52; mesothoracic tarsus length 7.21; metathoracic femur length 18.88; metathoracic tibia length 19.45; metathoracic tarsus length 7.10; discoidal femoral spines R3/L3; anteroventral femoral spine count R11/L12; posteroventral femoral spine count R4/L4; anteroventral tibial spine count R10/L8; posteroventral tibial spine count R4/L4.</p></tp:treatment-sec><tp:treatment-sec><!--Section generated to contain objects referenced in tp:taxon-treatment.--><fig id="F6" position="float" orientation="portrait"><label>Figure 6.</label><caption><p>Types (scale bars = 1 cm). <italic><tp:taxon-name>Harpagonyx carlottae</tp:taxon-name></italic> Rehn, 1904 holotype male (USNM ENT 00873979): <bold>A</bold> dorsal habitus <bold>B</bold> ventral habitus <bold>C</bold> labels. <italic><tp:taxon-name>Hoplocorypha perplexa</tp:taxon-name></italic> Rehn, 1912 holotype female (USNM ENT 00873981): <bold>D</bold> dorsal habitus <bold>E</bold> ventral habitus <bold>F</bold> labels.</p></caption><graphic xmlns:xlink="http://www.w3.org/1999/xlink" xlink:href="zookeys-433-031-g006.jpg" position="float" orientation="portrait" xlink:type="simple"/></fig></tp:treatment-sec><ref-list><ref id="B49"><mixed-citation xmlns:xlink="http://www.w3.org/1999/xlink" xlink:type="simple"><person-group><name name-style="western"><surname>Rehn</surname><given-names>JAG</given-names></name></person-group> (<year>1912</year>) <article-title>Notes of African Orthoptera of the families Mantidae and Phasmidae in the United States National Museum, with descriptions of new species.</article-title><source>Proceedings of the United States National Museum</source><volume>42</volume>(<issue>1910</issue>): <fpage>451</fpage>–<lpage>475</lpage>.</mixed-citation></ref><ref id="B21"><mixed-citation xmlns:xlink="http://www.w3.org/1999/xlink" xlink:type="simple"><person-group><name name-style="western"><surname>Giglio-Tos</surname><given-names>E</given-names></name></person-group> (<year>1927</year>) <source>Mantidae. Das Tierreich.</source><publisher-name>Walter de Gruyter &amp; Co</publisher-name>, <publisher-loc>Berlin</publisher-loc>, <size units="page">707 pp</size>.</mixed-citation></ref><ref id="B6"><mixed-citation xmlns:xlink="http://www.w3.org/1999/xlink" xlink:type="simple"><person-group><name name-style="western"><surname>Beier</surname><given-names>M</given-names></name></person-group> (<year>1935</year>) <chapter-title>Mantodea, Fam. Mantidae, Subfam. Mantinae</chapter-title>. <source>Genera Insectorum de P. Wytsman</source>, <volume>203 Fascicule</volume>, <size units="page">154 pp</size>.</mixed-citation></ref><ref id="B33"><mixed-citation xmlns:xlink="http://www.w3.org/1999/xlink" xlink:type="simple"><person-group><name name-style="western"><surname>Kaltenbach</surname><given-names>AP</given-names></name></person-group> (<year>1996</year>) <article-title>Unterlagen für eine Monographie der Mantodea des südlichen Afrika: 1. Artenbestand, geographische Verbreitung und Ausbreitungsgrenzen (Insecta: Mantodea).</article-title><source>Annalen des Naturhistorischen Museums in Wien</source><volume>98</volume>(<issue>B</issue>): <fpage>193</fpage>–<lpage>346</lpage>.</mixed-citation></ref><ref id="B15"><mixed-citation xmlns:xlink="http://www.w3.org/1999/xlink" xlink:type="simple"><person-group><name name-style="western"><surname>Ehrmann</surname><given-names>R</given-names></name></person-group> (<year>2002</year>) <source>Mantodea: Gottesanbeterinnen der Welt.</source><publisher-name>Natur und Tier – Verlag GmbH</publisher-name>, <publisher-loc>Münster</publisher-loc>, <size units="page">519 pp</size>.</mixed-citation></ref><ref id="B42"><mixed-citation xmlns:xlink="http://www.w3.org/1999/xlink" xlink:type="simple"><person-group><name name-style="western"><surname>Otte</surname><given-names>D</given-names></name><name name-style="western"><surname>Spearman</surname><given-names>L</given-names></name></person-group> (<year>2005</year>) <source>Mantida Species File. Catalog of the Mantids of the World.</source><publisher-name>Association of Insect Diversity</publisher-name>, <publisher-loc>Philadelphia</publisher-loc>, <size units="page">489 pp</size>.</mixed-citation></ref></ref-list></tp:taxon-treatment>
