# Supplementary material for: The type material of Mantodea (praying mantises) deposited in the National Museum of Natural History, Smithsonian Institution, USA
Source: Zookeys. 2014 Aug 13;(433):31–75. doi: 10.3897/zookeys.433.7054 (PMC4141179; doi:10.3897/zookeys.433.7054)
Supplement: XML Treatment for Liturgusa dominica [file zookeys.433.7054-treatment13.xml]

<!DOCTYPE tp:taxon-treatment
  PUBLIC "-//TaxonX//DTD Taxonomic Treatment Publishing DTD v0 20100105//EN" "tax-treatment-NSO.dtd">
<tp:taxon-treatment xmlns:tp="http://www.plazi.org/taxpub"><tp:treatment-meta><kwd-group><label>Taxon classification</label><kwd><named-content content-type="kingdom">Animalia</named-content></kwd><kwd><named-content content-type="order">Mantodea</named-content></kwd><kwd><named-content content-type="family">Liturgusidae</named-content></kwd></kwd-group><mixed-citation publication-type="journal"><person-group><name><surname>Svenson</surname><given-names>Gavin J.</given-names></name></person-group><article-title>The type material of Mantodea (praying mantises) deposited in the National Museum of Natural History, Smithsonian Institution, USA</article-title><source>Zookeys</source><day>13</day><month>8</month><year>2014</year><volume>2014</volume><issue>433</issue><fpage>31</fpage><lpage>75</lpage><pub-id pub-id-type="doi">10.3897/zookeys.433.7054</pub-id></mixed-citation></tp:treatment-meta><tp:nomenclature><tp:taxon-name>
                        <tp:taxon-name-part taxon-name-part-type="genus">Liturgusa</tp:taxon-name-part>
                        <tp:taxon-name-part taxon-name-part-type="species">dominica</tp:taxon-name-part>
                    </tp:taxon-name><tp:taxon-authority>Svenson, 2014</tp:taxon-authority><tp:nomenclature-citation-list><tp:nomenclature-citation><tp:taxon-name>Liturgusa dominica</tp:taxon-name><comment>: <xref ref-type="bibr" rid="B70">Svenson 2014</xref>: 110.</comment></tp:nomenclature-citation></tp:nomenclature-citation-list></tp:nomenclature><tp:treatment-sec sec-type="Types"><title>Types.</title><p>Holotype Male (<xref ref-type="fig" rid="F7">Fig. 7C–F</xref>; USNM ENT 00873995). Allotype Female (<xref ref-type="fig" rid="F8">Fig. 8A–C</xref>; USNM ENT 00873996). 6 Paratypes (USNM ENT 00873019-24).</p><fig id="F8" position="float" orientation="portrait"><label>Figure 8.</label><caption><p>Types (scale bars = 1 cm). <italic><tp:taxon-name>Liturgusa dominica</tp:taxon-name></italic> Svenson, 2014 allotype female (USNM ENT 00873996): <bold>A</bold> dorsal habitus <bold>B</bold> ventral habitus <bold>C</bold> labels. <italic><tp:taxon-name>Liturgusa manausensis</tp:taxon-name></italic> Svenson, 2014 holotype male (USNM ENT 00873997): <bold>D</bold> dorsal habitus <bold>E</bold> ventral habitus <bold>F</bold> labels.</p></caption><graphic xmlns:xlink="http://www.w3.org/1999/xlink" xlink:href="zookeys-433-031-g008.jpg" position="float" orientation="portrait" xlink:type="simple"/></fig><!--PageBreak--></tp:treatment-sec><tp:treatment-sec sec-type="Holotype labels"><title>Holotype labels.</title><p>DOMINICA – Grand Bay – IV-13-1964 – O.S. Flint, Jr. / Bredin-Archibold- – Smithsonian – Bio. Surv. Dominica / USNM Liturgusa 36 / Liturgusa dominica – Holotype Male USNM – Svenson, 2014.</p></tp:treatment-sec><tp:treatment-sec sec-type="Allotype labels"><title>Allotype labels.</title><p>DOMINICA – Grand Bay – IV-13-1964 – O.S. Flint, Jr. / Bredin-Archibold- – Smithsonian – Bio. Surv. Dominica / USNM Liturgusa 34 / Liturgusa dominica – Allotype Female USNM – Svenson, 2014.</p><table-wrap position="anchor" orientation="portrait"><table id="T13"><tbody><tr><td rowspan="1" colspan="1" style="text-align:left">Holotype</td><td rowspan="1" colspan="1" style="text-align:left">Male</td><td rowspan="1" colspan="1" style="text-align:left">Dominica, Grand Bay</td><td rowspan="1" colspan="1" style="text-align:left">13 Apr 1964</td><td rowspan="1" colspan="2" style="text-align:center"><named-content xmlns:xlink="http://www.w3.org/1999/xlink" content-type="dwc:verbatimCoordinates" xlink:type="simple">15.239545, -61.320099</named-content></td></tr><tr><td rowspan="1" colspan="1" style="text-align:left">Allotype</td><td rowspan="1" colspan="1" style="text-align:left">Female</td><td rowspan="1" colspan="1" style="text-align:left">Dominica, Grand Bay</td><td rowspan="1" colspan="1" style="text-align:left">13 Apr 1964</td><td rowspan="1" colspan="2" style="text-align:center"><named-content xmlns:xlink="http://www.w3.org/1999/xlink" content-type="dwc:verbatimCoordinates" xlink:type="simple">15.239545, -61.320099</named-content></td></tr><tr><td rowspan="1" colspan="1" style="text-align:left">Paratype</td><td rowspan="1" colspan="1" style="text-align:left">Male</td><td rowspan="1" colspan="1" style="text-align:left">Dominica, Grand Bay</td><td rowspan="1" colspan="1" style="text-align:left">13 Apr 1964</td><td rowspan="1" colspan="2" style="text-align:center"><named-content xmlns:xlink="http://www.w3.org/1999/xlink" content-type="dwc:verbatimCoordinates" xlink:type="simple">15.239545, -61.320099</named-content></td></tr><tr><td rowspan="1" colspan="1" style="text-align:left">Paratype</td><td rowspan="1" colspan="1" style="text-align:left">Female</td><td rowspan="1" colspan="1" style="text-align:left">Dominica, Fond Figues</td><td rowspan="1" colspan="1" style="text-align:left">16 Mar 1964</td><td rowspan="1" colspan="1" style="text-align:left"/><td rowspan="1" colspan="1" style="text-align:left"/></tr><tr><td rowspan="1" colspan="1" style="text-align:left">Paratype</td><td rowspan="1" colspan="1" style="text-align:left">Male</td><td rowspan="1" colspan="1" style="text-align:left">Dominica, Grand Bay</td><td rowspan="1" colspan="1" style="text-align:left">13 Apr 1964</td><td rowspan="1" colspan="2" style="text-align:center"><named-content xmlns:xlink="http://www.w3.org/1999/xlink" content-type="dwc:verbatimCoordinates" xlink:type="simple">15.239545, -61.320099</named-content></td></tr><tr><td rowspan="1" colspan="1" style="text-align:left">Paratype</td><td rowspan="1" colspan="1" style="text-align:left">Male</td><td rowspan="1" colspan="1" style="text-align:left">Dominica, Grand Bay</td><td rowspan="1" colspan="1" style="text-align:left">13 Apr 1964</td><td rowspan="1" colspan="2" style="text-align:center"><named-content xmlns:xlink="http://www.w3.org/1999/xlink" content-type="dwc:verbatimCoordinates" xlink:type="simple">15.239545, -61.320099</named-content></td></tr><tr><td rowspan="1" colspan="1" style="text-align:left">Paratype</td><td rowspan="1" colspan="1" style="text-align:left">Nymph</td><td rowspan="1" colspan="1" style="text-align:left">Dominica, Grand Bay</td><td rowspan="1" colspan="1" style="text-align:left">13 Apr 1964</td><td rowspan="1" colspan="2" style="text-align:center"><named-content xmlns:xlink="http://www.w3.org/1999/xlink" content-type="dwc:verbatimCoordinates" xlink:type="simple">15.239545, -61.320099</named-content></td></tr><tr><td rowspan="1" colspan="1" style="text-align:left">Paratype</td><td rowspan="1" colspan="1" style="text-align:left">Nymph</td><td rowspan="1" colspan="1" style="text-align:left">Dominica</td><td rowspan="1" colspan="1" style="text-align:left">22–31 Oct 1966</td><td rowspan="1" colspan="1" style="text-align:left"/><td rowspan="1" colspan="1" style="text-align:left"/></tr></tbody></table></table-wrap><!--PageBreak--></tp:treatment-sec><tp:treatment-sec sec-type="Measurements"><title>Measurements.</title><p><italic>Holotype male</italic>. Body length 21.18; forewing length 10.74; hindwing length 8.12; pronotum length 6.91; prozone length 2.02; pronotum width 2.01; pronotum narrow width 1.33; head width 4.36; head vertex to clypeus 1.55; frons width 1.51; frons height 0.60; prothoracic femur length 6.02; mesothoracic femur length 8.42; mesothoracic tibia length 6.21; mesothoracic tarsus length 5.83; metathoracic femur length 8.62; metathoracic tibia length 8.70; metathoracic tarsus length 8.57; discoidal femoral spines R4/L4; anteroventral femoral spine count R15/L15; posteroventral femoral spine count R4/L4; anteroventral tibial spine count R10/L10; posteroventral tibial spine count R6/L7.</p><p><italic>Allotype female</italic>. Body length 27.47; forewing length 12.52; hindwing length 9.29; pronotum length 9.04; prozone length 2.66; pronotum width 2.65; pronotum narrow width 1.72; head width 5.22; frons width 2.10; frons height 0.63; prothoracic femur length 7.69; mesothoracic femur length 9.92; mesothoracic tibia length 7.69; mesothoracic tarsus length 6.78; metathoracic femur length 10.01; metathoracic tibia length 10.57; metathoracic tarsus length 9.77; discoidal femoral spines R4/L4; anteroventral femoral spine count R14/L14; posteroventral femoral spine count R4/L4; anteroventral tibial spine count R10/L10; posteroventral tibial spine count R7/L7.</p></tp:treatment-sec><tp:treatment-sec><!--Section generated to contain objects referenced in tp:taxon-treatment.--><fig id="F7" position="float" orientation="portrait"><label>Figure 7.</label><caption><p>Types (scale bars = 1 cm). <italic><tp:taxon-name>Hoplocorypha boviformis</tp:taxon-name></italic> Rehn, 1912 holotype male (USNM ENT 00873980): <bold>A</bold> dorsal habitus <bold>B</bold> labels. <italic><tp:taxon-name>Liturgusa dominica</tp:taxon-name></italic> Svenson, 2014 holotype male (USNM ENT 00873995): <bold>C</bold> dorsal habitus <bold>D</bold> ventral habitus <bold>E</bold> labels and genitalic slide mount <bold>F</bold> genital complex.</p></caption><graphic xmlns:xlink="http://www.w3.org/1999/xlink" xlink:href="zookeys-433-031-g007.jpg" position="float" orientation="portrait" xlink:type="simple"/></fig></tp:treatment-sec><ref-list><ref id="B70"><mixed-citation xmlns:xlink="http://www.w3.org/1999/xlink" xlink:type="simple"><person-group><name name-style="western"><surname>Svenson</surname><given-names>GJ</given-names></name></person-group> (<year>2014</year>) <article-title>Revision of the Neotropical bark mantis genus <italic>Liturgusa</italic> Saussure, 1869 (Insecta, Mantodea, Liturgusini).</article-title><source>ZooKeys</source><volume>390</volume>: <fpage>1</fpage>–<lpage>214</lpage>. doi: <ext-link ext-link-type="doi" xlink:href="10.3897/zookeys.390.6661" xlink:type="simple">10.3897/zookeys.390.6661</ext-link></mixed-citation></ref></ref-list></tp:taxon-treatment>
