# Supplementary material for: The type material of Mantodea (praying mantises) deposited in the National Museum of Natural History, Smithsonian Institution, USA
Source: Zookeys. 2014 Aug 13;(433):31–75. doi: 10.3897/zookeys.433.7054 (PMC4141179; doi:10.3897/zookeys.433.7054)
Supplement: XML Treatment for Liturgusa manausensis [file zookeys.433.7054-treatment14.xml]

<!DOCTYPE tp:taxon-treatment
  PUBLIC "-//TaxonX//DTD Taxonomic Treatment Publishing DTD v0 20100105//EN" "tax-treatment-NSO.dtd">
<tp:taxon-treatment xmlns:tp="http://www.plazi.org/taxpub"><tp:treatment-meta><kwd-group><label>Taxon classification</label><kwd><named-content content-type="kingdom">Animalia</named-content></kwd><kwd><named-content content-type="order">Mantodea</named-content></kwd><kwd><named-content content-type="family">Liturgusidae</named-content></kwd></kwd-group><mixed-citation publication-type="journal"><person-group><name><surname>Svenson</surname><given-names>Gavin J.</given-names></name></person-group><article-title>The type material of Mantodea (praying mantises) deposited in the National Museum of Natural History, Smithsonian Institution, USA</article-title><source>Zookeys</source><day>13</day><month>8</month><year>2014</year><volume>2014</volume><issue>433</issue><fpage>31</fpage><lpage>75</lpage><pub-id pub-id-type="doi">10.3897/zookeys.433.7054</pub-id></mixed-citation></tp:treatment-meta><tp:nomenclature><tp:taxon-name>
                        <tp:taxon-name-part taxon-name-part-type="genus">Liturgusa</tp:taxon-name-part>
                        <tp:taxon-name-part taxon-name-part-type="species">manausensis</tp:taxon-name-part>
                    </tp:taxon-name><tp:taxon-authority>Svenson, 2014</tp:taxon-authority><tp:nomenclature-citation-list><tp:nomenclature-citation><tp:taxon-name>Liturgusa manausensis</tp:taxon-name><comment>: <xref ref-type="bibr" rid="B70">Svenson 2014</xref>: 73.</comment></tp:nomenclature-citation></tp:nomenclature-citation-list></tp:nomenclature><tp:treatment-sec sec-type="Type"><title>Type.</title><p>Holotype Male (<xref ref-type="fig" rid="F8">Fig. 8D–F</xref>; USNM ENT 00873997).</p></tp:treatment-sec><tp:treatment-sec sec-type="Holotype labels"><title>Holotype labels.</title><p>BRAZIL: AMAZONAS – 18.1 km e Campinas – field sta. Km 60 – n Manaus 22Feb1979 – <named-content xmlns:xlink="http://www.w3.org/1999/xlink" content-type="dwc:verbatimCoordinates" xlink:type="simple">02°30'S, 060°15'W</named-content> / Terra firme forest – canopy fogged with – Pyrethrum – Sample # 12 / Montgomery, Erwin, – Schimmel, Krischik, – Date, Bacon colls. / USNM Liturgusa 1 / Liturgusa manausensis – Holotype Male USNM – Svenson, 2014.</p><table-wrap position="anchor" orientation="portrait"><table id="T14"><tbody><tr><td rowspan="1" colspan="1" style="text-align:left">Holotype</td><td rowspan="1" colspan="1" style="text-align:left">Male</td><td rowspan="1" colspan="1" style="text-align:left">Brazil, Manaus</td><td rowspan="1" colspan="1" style="text-align:left">22 Feb 1979</td><td rowspan="1" colspan="2" style="text-align:center"><named-content xmlns:xlink="http://www.w3.org/1999/xlink" content-type="dwc:verbatimCoordinates" xlink:type="simple">-2.5000000, -60.250000</named-content></td></tr></tbody></table></table-wrap><!--PageBreak--></tp:treatment-sec><tp:treatment-sec sec-type="Measurements"><title>Measurements.</title><p>Body length 19.40; forewing length 12.93; hindwing length 9.66; pronotum length 5.68; prozone length 1.62; pronotum width 2.07; pronotum narrow width 1.47; head width 4.66; frons width 1.59; frons height 0.54; prothoracic femur length 5.54; mesothoracic femur length 7.27; mesothoracic tibia length 5.72; mesothoracic tarsus length 4.97; metathoracic femur length 7.52; metathoracic tibia length 7.95; metathoracic tarsus length 7.83; discoidal femoral spines R4/L4; anteroventral femoral spine count R15/L15; posteroventral femoral spine count R4/L4; anteroventral tibial spine count R10/L10; posteroventral tibial spine count R7/L7.</p></tp:treatment-sec><tp:treatment-sec><!--Section generated to contain objects referenced in tp:taxon-treatment.--><fig id="F8" position="float" orientation="portrait"><label>Figure 8.</label><caption><p>Types (scale bars = 1 cm). <italic><tp:taxon-name>Liturgusa dominica</tp:taxon-name></italic> Svenson, 2014 allotype female (USNM ENT 00873996): <bold>A</bold> dorsal habitus <bold>B</bold> ventral habitus <bold>C</bold> labels. <italic><tp:taxon-name>Liturgusa manausensis</tp:taxon-name></italic> Svenson, 2014 holotype male (USNM ENT 00873997): <bold>D</bold> dorsal habitus <bold>E</bold> ventral habitus <bold>F</bold> labels.</p></caption><graphic xmlns:xlink="http://www.w3.org/1999/xlink" xlink:href="zookeys-433-031-g008.jpg" position="float" orientation="portrait" xlink:type="simple"/></fig></tp:treatment-sec><ref-list><ref id="B70"><mixed-citation xmlns:xlink="http://www.w3.org/1999/xlink" xlink:type="simple"><person-group><name name-style="western"><surname>Svenson</surname><given-names>GJ</given-names></name></person-group> (<year>2014</year>) <article-title>Revision of the Neotropical bark mantis genus <italic>Liturgusa</italic> Saussure, 1869 (Insecta, Mantodea, Liturgusini).</article-title><source>ZooKeys</source><volume>390</volume>: <fpage>1</fpage>–<lpage>214</lpage>. doi: <ext-link ext-link-type="doi" xlink:href="10.3897/zookeys.390.6661" xlink:type="simple">10.3897/zookeys.390.6661</ext-link></mixed-citation></ref></ref-list></tp:taxon-treatment>
