# Supplementary material for: The type material of Mantodea (praying mantises) deposited in the National Museum of Natural History, Smithsonian Institution, USA
Source: Zookeys. 2014 Aug 13;(433):31–75. doi: 10.3897/zookeys.433.7054 (PMC4141179; doi:10.3897/zookeys.433.7054)
Supplement: XML Treatment for Liturgusa neblina [file zookeys.433.7054-treatment15.xml]

<!DOCTYPE tp:taxon-treatment
  PUBLIC "-//TaxonX//DTD Taxonomic Treatment Publishing DTD v0 20100105//EN" "tax-treatment-NSO.dtd">
<tp:taxon-treatment xmlns:tp="http://www.plazi.org/taxpub"><tp:treatment-meta><kwd-group><label>Taxon classification</label><kwd><named-content content-type="kingdom">Animalia</named-content></kwd><kwd><named-content content-type="order">Mantodea</named-content></kwd><kwd><named-content content-type="family">Liturgusidae</named-content></kwd></kwd-group><mixed-citation publication-type="journal"><person-group><name><surname>Svenson</surname><given-names>Gavin J.</given-names></name></person-group><article-title>The type material of Mantodea (praying mantises) deposited in the National Museum of Natural History, Smithsonian Institution, USA</article-title><source>Zookeys</source><day>13</day><month>8</month><year>2014</year><volume>2014</volume><issue>433</issue><fpage>31</fpage><lpage>75</lpage><pub-id pub-id-type="doi">10.3897/zookeys.433.7054</pub-id></mixed-citation></tp:treatment-meta><tp:nomenclature><tp:taxon-name>
                        <tp:taxon-name-part taxon-name-part-type="genus">Liturgusa</tp:taxon-name-part>
                        <tp:taxon-name-part taxon-name-part-type="species">neblina</tp:taxon-name-part>
                    </tp:taxon-name><tp:taxon-authority>Svenson, 2014</tp:taxon-authority><tp:nomenclature-citation-list><tp:nomenclature-citation><tp:taxon-name>Liturgusa neblina</tp:taxon-name><comment>: <xref ref-type="bibr" rid="B70">Svenson 2014</xref>: 52.</comment></tp:nomenclature-citation></tp:nomenclature-citation-list></tp:nomenclature><tp:treatment-sec sec-type="Type"><title>Type.</title><p>Holotype Female (<xref ref-type="fig" rid="F9">Fig. 9A–C</xref>; USNM ENT 00873998).</p><fig id="F9" position="float" orientation="portrait"><label>Figure 9.</label><caption><p>Types (scale bars = 1 cm). <italic><tp:taxon-name>Liturgusa neblina</tp:taxon-name></italic> Svenson, 2014 holotype female (USNM ENT 00873998): <bold>A</bold> dorsal habitus <bold>B</bold> ventral habitus <bold>C</bold> labels. <italic><tp:taxon-name>Liturgusa zoae</tp:taxon-name></italic> Svenson, 2014 holotype male (USNM ENT 00873990): <bold>D</bold> dorsal habitus <bold>E</bold> ventral habitus <bold>F</bold> labels.</p></caption><graphic xmlns:xlink="http://www.w3.org/1999/xlink" xlink:href="zookeys-433-031-g009.jpg" position="float" orientation="portrait" xlink:type="simple"/></fig></tp:treatment-sec><tp:treatment-sec sec-type="Holotype labels"><title>Holotype labels.</title><p>VENEZUELA, T.F. Amaz. – Cerro de la Neblina – Basecamp, 140 m. – 0 50'N, 66 10'W – 19 February 1985 / Pyrethrin fogging of – vine tangle; canopy – of flood plain forest – along Rio Baria; – R. Cocroft &amp; W. Steiner / USNM Liturgusa 6 / Liturgusa neblina – Holotype Female USNM – Svenson, 2014.</p><table-wrap position="anchor" orientation="portrait"><table id="T15"><tbody><tr><td rowspan="1" colspan="1" style="text-align:left">Holotype</td><td rowspan="1" colspan="1" style="text-align:left">Female</td><td rowspan="1" colspan="1" style="text-align:left">Venezuela, Cerro de la Neblina</td><td rowspan="1" colspan="1" style="text-align:left">19 Feb 1985</td><td rowspan="1" colspan="2" style="text-align:center"><named-content xmlns:xlink="http://www.w3.org/1999/xlink" content-type="dwc:verbatimCoordinates" xlink:type="simple">0.833333, -66.166667</named-content></td></tr></tbody></table></table-wrap><!--PageBreak--></tp:treatment-sec><tp:treatment-sec sec-type="Measurements"><title>Measurements.</title><p>Body length 29.75; forewing length 19.54; hindwing length 16.35; pronotum length 8.15; prozone length 2.46; pronotum width 3.68; pronotum narrow width 2.46; head width 6.90; head vertex to clypeus 2.88; frons width 2.78; frons height 1.12; prothoracic femur length 8.45; mesothoracic femur length 9.50; mesothoracic tibia length 7.50; mesothoracic tarsus length 6.48; metathoracic femur length 9.42; metathoracic tibia length 10.72; metathoracic tarsus length 9.13; discoidal femoral spines R4/L4; anteroventral femoral spine count R14/L14; posteroventral femoral spine count R4/L4; anteroventral tibial spine count R10/L10; posteroventral tibial spine count R7/L7.</p></tp:treatment-sec><ref-list><ref id="B70"><mixed-citation xmlns:xlink="http://www.w3.org/1999/xlink" xlink:type="simple"><person-group><name name-style="western"><surname>Svenson</surname><given-names>GJ</given-names></name></person-group> (<year>2014</year>) <article-title>Revision of the Neotropical bark mantis genus <italic>Liturgusa</italic> Saussure, 1869 (Insecta, Mantodea, Liturgusini).</article-title><source>ZooKeys</source><volume>390</volume>: <fpage>1</fpage>–<lpage>214</lpage>. doi: <ext-link ext-link-type="doi" xlink:href="10.3897/zookeys.390.6661" xlink:type="simple">10.3897/zookeys.390.6661</ext-link></mixed-citation></ref></ref-list></tp:taxon-treatment>
