# Supplementary material for: The type material of Mantodea (praying mantises) deposited in the National Museum of Natural History, Smithsonian Institution, USA
Source: Zookeys. 2014 Aug 13;(433):31–75. doi: 10.3897/zookeys.433.7054 (PMC4141179; doi:10.3897/zookeys.433.7054)
Supplement: XML Treatment for Mantis viridis [file zookeys.433.7054-treatment17.xml]

<!DOCTYPE tp:taxon-treatment
  PUBLIC "-//TaxonX//DTD Taxonomic Treatment Publishing DTD v0 20100105//EN" "tax-treatment-NSO.dtd">
<tp:taxon-treatment xmlns:tp="http://www.plazi.org/taxpub"><tp:treatment-meta><kwd-group><label>Taxon classification</label><kwd><named-content content-type="kingdom">Animalia</named-content></kwd><kwd><named-content content-type="order">Mantodea</named-content></kwd><kwd><named-content content-type="family">Mantidae</named-content></kwd></kwd-group><mixed-citation publication-type="journal"><person-group><name><surname>Svenson</surname><given-names>Gavin J.</given-names></name></person-group><article-title>The type material of Mantodea (praying mantises) deposited in the National Museum of Natural History, Smithsonian Institution, USA</article-title><source>Zookeys</source><day>13</day><month>8</month><year>2014</year><volume>2014</volume><issue>433</issue><fpage>31</fpage><lpage>75</lpage><pub-id pub-id-type="doi">10.3897/zookeys.433.7054</pub-id></mixed-citation></tp:treatment-meta><tp:nomenclature><tp:taxon-name>
                        <tp:taxon-name-part taxon-name-part-type="genus">Mantis</tp:taxon-name-part>
                        <tp:taxon-name-part taxon-name-part-type="species">viridis</tp:taxon-name-part>
                    </tp:taxon-name><tp:taxon-authority>Saussure, 1872</tp:taxon-authority><tp:nomenclature-citation-list><tp:nomenclature-citation><tp:taxon-name>Mantis viridis</tp:taxon-name><comment>: <xref ref-type="bibr" rid="B67">Saussure 1872</xref>: 47–48; Saussure and Zehntner 1895: 201; <xref ref-type="bibr" rid="B17">Giglio-Tos 1912</xref>: 19; <xref ref-type="bibr" rid="B50">Rehn 1914</xref>: 16; <xref ref-type="bibr" rid="B21">Giglio-Tos 1927</xref>: 409; <xref ref-type="bibr" rid="B6">Beier 1935</xref>: 92.</comment></tp:nomenclature-citation><tp:nomenclature-citation><tp:taxon-name>Paramantis viridis</tp:taxon-name><comment>: <xref ref-type="bibr" rid="B57">Roy 1967b</xref>: 144; <xref ref-type="bibr" rid="B33">Kaltenbach 1996</xref>: 320; <xref ref-type="bibr" rid="B15">Ehrmann 2002</xref>: 265; <xref ref-type="bibr" rid="B42">Otte and Spearman 2005</xref>: 266.</comment></tp:nomenclature-citation></tp:nomenclature-citation-list></tp:nomenclature><tp:treatment-sec sec-type="Type"><title>Type.</title><p>Holotype Female (<xref ref-type="fig" rid="F10">Fig. 10D–F</xref>; USNM ENT 00873982). A single female was used in the original description, but not referred to as the type. Under Article 73.1.2 of the Code the female is the holotype by monotypy.</p></tp:treatment-sec><tp:treatment-sec sec-type="Holotype labels"><title>Holotype labels.</title><p>Madagasc – Annanarivo / SAUSSURE / Mantis – viridis – Sauss / Co-Type – No. – U.S.N.M. [The original publication referenced the following locality: <italic>Habite</italic>: L’Afrique méridionale. Natal.]</p><table-wrap position="anchor" orientation="portrait"><table id="T17"><tbody><tr><td rowspan="1" colspan="1" style="text-align:left">Holotype</td><td rowspan="1" colspan="1" style="text-align:left">Female</td><td rowspan="1" colspan="1" style="text-align:left">Madagascar, Antananarivo</td><td rowspan="1" colspan="1" style="text-align:left">date unknown</td><td rowspan="1" colspan="2" style="text-align:center"><named-content xmlns:xlink="http://www.w3.org/1999/xlink" content-type="dwc:verbatimCoordinates" xlink:type="simple">-18.921998, 47.495993</named-content></td></tr></tbody></table></table-wrap><!--PageBreak--></tp:treatment-sec><tp:treatment-sec sec-type="Measurements"><title>Measurements.</title><p>Body length 48.57; forewing length 31.78; pronotum length 12.60; prozone length 4.23; pronotum width 5.25; pronotum narrow width 3.55; head width 6.83; head vertex to clypeus 3.28; frons width 2.42; frons height 1.58; prothoracic femur length 12.25; mesothoracic femur length 9.76; mesothoracic tibia length 7.77; mesothoracic tarsus length 6.10; metathoracic femur length 12.53; metathoracic tibia length 12.36; metathoracic tarsus length 8.81; discoidal femoral spines R4/L4; anteroventral femoral spine count R15/L15; posteroventral femoral spine count R4/L4; anteroventral tibial spine count R12/L12; posteroventral tibial spine count R8/L8.</p></tp:treatment-sec><tp:treatment-sec sec-type="Note"><title>Note.</title><p>The type status of this specimen is questionable. Saussure did not provide a repository and this specimen is among the type collection of the USNM. However, the locality labels on the specimen do not match the locality mentioned in the original publication. This specimen and the type status needs more investigation.</p></tp:treatment-sec><tp:treatment-sec><!--Section generated to contain objects referenced in tp:taxon-treatment.--><fig id="F10" position="float" orientation="portrait"><label>Figure 10.</label><caption><p>Types (scale bars = 1 cm). <italic><tp:taxon-name>Liturgusa zoae</tp:taxon-name></italic> Svenson, 2014 allotype female (USNM ENT 00873991): <bold>A</bold> dorsal habitus <bold>B</bold> ventral habitus <bold>C</bold> labels. <italic><tp:taxon-name>Mantis viridis</tp:taxon-name></italic> Saussure, 1872 holotype female (USNM ENT 00873982): <bold>D</bold> dorsal habitus <bold>E</bold> ventral habitus <bold>F</bold> labels.</p></caption><graphic xmlns:xlink="http://www.w3.org/1999/xlink" xlink:href="zookeys-433-031-g010.jpg" position="float" orientation="portrait" xlink:type="simple"/></fig></tp:treatment-sec><ref-list><ref id="B67"><mixed-citation xmlns:xlink="http://www.w3.org/1999/xlink" xlink:type="simple"><person-group><name name-style="western"><surname>Saussure</surname><given-names>H de</given-names></name></person-group> (<year>1872</year>) <article-title>Mélanges Orthoptérologiques. IV Fascicule. Mantides et Blattides.</article-title><source>Mémoires de la Société de Physique et d’Histoire Naturelle de Genève</source><volume>23</volume>(<issue>1</issue>): <fpage>1</fpage>–<lpage>165</lpage>.</mixed-citation></ref><ref id="B17"><mixed-citation xmlns:xlink="http://www.w3.org/1999/xlink" xlink:type="simple"><person-group><name name-style="western"><surname>Giglio-Tos</surname><given-names>E</given-names></name></person-group> (<year>1912</year>) <article-title>Mantidi esotici. V. <italic>Mantis</italic> – <italic>Tenodera</italic> – <italic>Hierodula</italic> – <italic>Rhombodera</italic>.</article-title><source>Bullettino della Società Entomologica Italiana</source><volume>43</volume>: <fpage>3</fpage>–<lpage>167</lpage>.</mixed-citation></ref><ref id="B50"><mixed-citation xmlns:xlink="http://www.w3.org/1999/xlink" xlink:type="simple"><person-group><name name-style="western"><surname>Rehn</surname><given-names>JAG</given-names></name></person-group> (<year>1914</year>) <article-title>Orthoptera I. Mantidae, Phasmidae, Acrididae, Tettigonidae und Gryllidae aus dem Zentralafrikanischenseengebebiet, Uganda und dem Ituri-Becken des Kongo. Wissenschaftliche Ergebnisse der Deutschen Zentral-Afrika-Expedition 1907–1908 unter Führung Adolf Friedrichs, Herzogs zu Mecklenburg.</article-title><source>Klinkhardt &amp; Biermann, Zoologie III</source><volume>5</volume>: <fpage>1</fpage>–<lpage>223</lpage>.</mixed-citation></ref><ref id="B21"><mixed-citation xmlns:xlink="http://www.w3.org/1999/xlink" xlink:type="simple"><person-group><name name-style="western"><surname>Giglio-Tos</surname><given-names>E</given-names></name></person-group> (<year>1927</year>) <source>Mantidae. Das Tierreich.</source><publisher-name>Walter de Gruyter &amp; Co</publisher-name>, <publisher-loc>Berlin</publisher-loc>, <size units="page">707 pp</size>.</mixed-citation></ref><ref id="B6"><mixed-citation xmlns:xlink="http://www.w3.org/1999/xlink" xlink:type="simple"><person-group><name name-style="western"><surname>Beier</surname><given-names>M</given-names></name></person-group> (<year>1935</year>) <chapter-title>Mantodea, Fam. Mantidae, Subfam. Mantinae</chapter-title>. <source>Genera Insectorum de P. Wytsman</source>, <volume>203 Fascicule</volume>, <size units="page">154 pp</size>.</mixed-citation></ref><ref id="B57"><mixed-citation xmlns:xlink="http://www.w3.org/1999/xlink" xlink:type="simple"><person-group><name name-style="western"><surname>Roy</surname><given-names>R</given-names></name></person-group> (<year>1967b</year>) <article-title>Contribution à la connaissance des genre <italic>Mantis</italic> Linne et <italic>Paramantis</italic>, nov. (Mantidae).</article-title><source>Bulletin de l'Institut Fondamental d'Afrique Noire (IFAN)</source>, <series>Série A</series><volume>29</volume>(<issue>1</issue>): <fpage>126</fpage>–<lpage>149</lpage>.</mixed-citation></ref><ref id="B33"><mixed-citation xmlns:xlink="http://www.w3.org/1999/xlink" xlink:type="simple"><person-group><name name-style="western"><surname>Kaltenbach</surname><given-names>AP</given-names></name></person-group> (<year>1996</year>) <article-title>Unterlagen für eine Monographie der Mantodea des südlichen Afrika: 1. Artenbestand, geographische Verbreitung und Ausbreitungsgrenzen (Insecta: Mantodea).</article-title><source>Annalen des Naturhistorischen Museums in Wien</source><volume>98</volume>(<issue>B</issue>): <fpage>193</fpage>–<lpage>346</lpage>.</mixed-citation></ref><ref id="B15"><mixed-citation xmlns:xlink="http://www.w3.org/1999/xlink" xlink:type="simple"><person-group><name name-style="western"><surname>Ehrmann</surname><given-names>R</given-names></name></person-group> (<year>2002</year>) <source>Mantodea: Gottesanbeterinnen der Welt.</source><publisher-name>Natur und Tier – Verlag GmbH</publisher-name>, <publisher-loc>Münster</publisher-loc>, <size units="page">519 pp</size>.</mixed-citation></ref><ref id="B42"><mixed-citation xmlns:xlink="http://www.w3.org/1999/xlink" xlink:type="simple"><person-group><name name-style="western"><surname>Otte</surname><given-names>D</given-names></name><name name-style="western"><surname>Spearman</surname><given-names>L</given-names></name></person-group> (<year>2005</year>) <source>Mantida Species File. Catalog of the Mantids of the World.</source><publisher-name>Association of Insect Diversity</publisher-name>, <publisher-loc>Philadelphia</publisher-loc>, <size units="page">489 pp</size>.</mixed-citation></ref></ref-list></tp:taxon-treatment>
