# Supplementary material for: The type material of Mantodea (praying mantises) deposited in the National Museum of Natural History, Smithsonian Institution, USA
Source: Zookeys. 2014 Aug 13;(433):31–75. doi: 10.3897/zookeys.433.7054 (PMC4141179; doi:10.3897/zookeys.433.7054)
Supplement: XML Treatment for Oxyopsis oculea [file zookeys.433.7054-treatment18.xml]

<!DOCTYPE tp:taxon-treatment
  PUBLIC "-//TaxonX//DTD Taxonomic Treatment Publishing DTD v0 20100105//EN" "tax-treatment-NSO.dtd">
<tp:taxon-treatment xmlns:tp="http://www.plazi.org/taxpub"><tp:treatment-meta><kwd-group><label>Taxon classification</label><kwd><named-content content-type="kingdom">Animalia</named-content></kwd><kwd><named-content content-type="order">Mantodea</named-content></kwd><kwd><named-content content-type="family">Mantidae</named-content></kwd></kwd-group><mixed-citation publication-type="journal"><person-group><name><surname>Svenson</surname><given-names>Gavin J.</given-names></name></person-group><article-title>The type material of Mantodea (praying mantises) deposited in the National Museum of Natural History, Smithsonian Institution, USA</article-title><source>Zookeys</source><day>13</day><month>8</month><year>2014</year><volume>2014</volume><issue>433</issue><fpage>31</fpage><lpage>75</lpage><pub-id pub-id-type="doi">10.3897/zookeys.433.7054</pub-id></mixed-citation></tp:treatment-meta><tp:nomenclature><tp:taxon-name>
                        <tp:taxon-name-part taxon-name-part-type="genus">Oxyopsis</tp:taxon-name-part>
                        <tp:taxon-name-part taxon-name-part-type="species">oculea</tp:taxon-name-part>
                    </tp:taxon-name><tp:taxon-authority>Rehn, 1920</tp:taxon-authority><tp:nomenclature-citation-list><tp:nomenclature-citation><tp:taxon-name>Oxyopsis oculea</tp:taxon-name><comment>: <xref ref-type="bibr" rid="B51">Rehn 1920</xref>: 231-235; <xref ref-type="bibr" rid="B21">Giglio-Tos 1927</xref>: 585; <xref ref-type="bibr" rid="B71">Terra 1995</xref>: 66; <xref ref-type="bibr" rid="B15">Ehrmann 2002</xref>: 293 [Holotype and Allotype listed as deposited in ANSP]; <xref ref-type="bibr" rid="B42">Otte and Spearman 2005</xref>: 293; <xref ref-type="bibr" rid="B2">Agudelo et al. 2007</xref>: 124.</comment></tp:nomenclature-citation></tp:nomenclature-citation-list></tp:nomenclature><tp:treatment-sec sec-type="Types"><title>Types.</title><p>Holotype Female (<xref ref-type="fig" rid="F11">Fig. 11A–C</xref>; USNM ENT 00873984). Allotype Male (<xref ref-type="fig" rid="F11">Fig. 11D–F</xref>; USNM ENT 00873983).</p><fig id="F11" position="float" orientation="portrait"><label>Figure 11.</label><caption><p><italic><tp:taxon-name>Oxyopsis oculea</tp:taxon-name></italic> Rehn, 1920 (scale bars = 1 cm). Holotype female (USNM ENT 00873984): <bold>A</bold> dorsal habitus <bold>B</bold> ventral habitus <bold>C</bold> labels. Allotype male (USNM ENT 00873983): <bold>D</bold> dorsal habitus <bold>E</bold> ventral habitus <bold>F</bold> labels.</p></caption><graphic xmlns:xlink="http://www.w3.org/1999/xlink" xlink:href="zookeys-433-031-g011.jpg" position="float" orientation="portrait" xlink:type="simple"/></fig><!--PageBreak--></tp:treatment-sec><tp:treatment-sec sec-type="Holotype labels"><title>Holotype labels.</title><p>53 / Bnito Prov. – Pernmbuco – Brazil 7-15/.82 / Oxyopsis – oculea – Rehn – Type / U.S.N.M. – Type 61284</p></tp:treatment-sec><tp:treatment-sec sec-type="Allotype labels"><title>Allotype labels.</title><p>53 / Bnito Prov. – Pernmbuco – Brazil 2-15/.82 / Oxyopsis – oculea – Rehn – Allotype / Oxyopsis – oculea – Rehn. / Allotype – 61284 / TypeNo. – U.S.N.M.</p><table-wrap position="anchor" orientation="portrait"><table id="T18"><tbody><tr><td rowspan="1" colspan="1" style="text-align:left">Holotype</td><td rowspan="1" colspan="1" style="text-align:left">Female</td><td rowspan="1" colspan="1" style="text-align:left">Brazil, Pernambuco, Bonito</td><td rowspan="1" colspan="1" style="text-align:left">15 Jul 1883</td><td rowspan="1" colspan="2" style="text-align:center"><named-content xmlns:xlink="http://www.w3.org/1999/xlink" content-type="dwc:verbatimCoordinates" xlink:type="simple">-8.465728, -35.727823</named-content></td></tr><tr><td rowspan="1" colspan="1" style="text-align:left">Allotype</td><td rowspan="1" colspan="1" style="text-align:left">Male</td><td rowspan="1" colspan="1" style="text-align:left">Brazil, Pernambuco, Bonito</td><td rowspan="1" colspan="1" style="text-align:left">15 Jul 1883</td><td rowspan="1" colspan="2" style="text-align:center"><named-content xmlns:xlink="http://www.w3.org/1999/xlink" content-type="dwc:verbatimCoordinates" xlink:type="simple">-8.465728, -35.727823</named-content></td></tr></tbody></table></table-wrap><!--PageBreak--></tp:treatment-sec><tp:treatment-sec sec-type="Measurements"><title>Measurements.</title><p><italic>Holotype female</italic>. Body length 62.70; forewing length 30.57; hindwing length 32.56; pronotum length 23.40; prozone length 5.26; pronotum width 4.31; pronotum narrow width 2.59; head width 8.68; head vertex to clypeus 3.17; frons width 2.83; frons height 1.28; prothoracic femur length 15.56; mesothoracic femur length 13.43; mesothoracic tibia length 12.40; mesothoracic tarsus length 6.73; metathoracic femur length 17.71; metathoracic tibia length 17.99; metathoracic tarsus length 9.13; discoidal femoral spines R4/L4; anteroventral femoral spine count R15/L14; posteroventral femoral spine count R4/L4; anteroventral tibial spine count R#/L#; posteroventral tibial spine count R10/L10.</p><p><italic>Allotype male</italic>. Body length 45.82; hindwing length 28.27; pronotum length 12.44; prozone length 2.90; pronotum width 2.28; pronotum narrow width 1.40; head width 5.80; head vertex to clypeus 1.79; frons width 1.76; frons height 0.60; prothoracic femur length 8.24; mesothoracic femur length 7.94; mesothoracic tibia length 7.09; discoidal femoral spines R4/L4; anteroventral femoral spine count R15/L15; posteroventral femoral spine count R4/L4; anteroventral tibial spine count R17/L16; posteroventral tibial spine count R11/L11.</p></tp:treatment-sec><ref-list><ref id="B51"><mixed-citation xmlns:xlink="http://www.w3.org/1999/xlink" xlink:type="simple"><person-group><name name-style="western"><surname>Rehn</surname><given-names>JAG</given-names></name></person-group> (<year>1920</year>) <article-title>Records and descriptions of Brazilian Orthoptera.</article-title><source>Proceedings of the Academy of Natural Sciences of Philadelphia</source><volume>72</volume>: <fpage>219</fpage>–<lpage>237</lpage>.</mixed-citation></ref><ref id="B21"><mixed-citation xmlns:xlink="http://www.w3.org/1999/xlink" xlink:type="simple"><person-group><name name-style="western"><surname>Giglio-Tos</surname><given-names>E</given-names></name></person-group> (<year>1927</year>) <source>Mantidae. Das Tierreich.</source><publisher-name>Walter de Gruyter &amp; Co</publisher-name>, <publisher-loc>Berlin</publisher-loc>, <size units="page">707 pp</size>.</mixed-citation></ref><ref id="B71"><mixed-citation xmlns:xlink="http://www.w3.org/1999/xlink" xlink:type="simple"><person-group><name name-style="western"><surname>Terra</surname><given-names>PS</given-names></name></person-group> (<year>1995</year>) <article-title>Revisao Sistematica Dos Generos De Louva-A-Deus Da Regiao Neotropical (Mantodea).</article-title><source>Revista Brasileira de Zoologia</source><volume>39</volume>(<issue>1</issue>): <fpage>13</fpage>–<lpage>94</lpage>.</mixed-citation></ref><ref id="B15"><mixed-citation xmlns:xlink="http://www.w3.org/1999/xlink" xlink:type="simple"><person-group><name name-style="western"><surname>Ehrmann</surname><given-names>R</given-names></name></person-group> (<year>2002</year>) <source>Mantodea: Gottesanbeterinnen der Welt.</source><publisher-name>Natur und Tier – Verlag GmbH</publisher-name>, <publisher-loc>Münster</publisher-loc>, <size units="page">519 pp</size>.</mixed-citation></ref><ref id="B42"><mixed-citation xmlns:xlink="http://www.w3.org/1999/xlink" xlink:type="simple"><person-group><name name-style="western"><surname>Otte</surname><given-names>D</given-names></name><name name-style="western"><surname>Spearman</surname><given-names>L</given-names></name></person-group> (<year>2005</year>) <source>Mantida Species File. Catalog of the Mantids of the World.</source><publisher-name>Association of Insect Diversity</publisher-name>, <publisher-loc>Philadelphia</publisher-loc>, <size units="page">489 pp</size>.</mixed-citation></ref><ref id="B2"><mixed-citation xmlns:xlink="http://www.w3.org/1999/xlink" xlink:type="simple"><person-group><name name-style="western"><surname>Agudelo</surname><given-names>RAA</given-names></name><name name-style="western"><surname>Lombardo</surname><given-names>F</given-names></name><name name-style="western"><surname>Jantsch</surname><given-names>LJ</given-names></name></person-group> (<year>2007</year>) <article-title>Checklist of the Neotropical mantids (Insecta, Dictyoptera, Mantodea).</article-title><source>Biota Colombiana</source><volume>8</volume>(<issue>2</issue>): <fpage>105</fpage>–<lpage>158</lpage>.</mixed-citation></ref></ref-list></tp:taxon-treatment>
