# Supplementary material for: The type material of Mantodea (praying mantises) deposited in the National Museum of Natural History, Smithsonian Institution, USA
Source: Zookeys. 2014 Aug 13;(433):31–75. doi: 10.3897/zookeys.433.7054 (PMC4141179; doi:10.3897/zookeys.433.7054)
Supplement: XML Treatment for Palaeothespis oreophilus [file zookeys.433.7054-treatment19.xml]

<!DOCTYPE tp:taxon-treatment
  PUBLIC "-//TaxonX//DTD Taxonomic Treatment Publishing DTD v0 20100105//EN" "tax-treatment-NSO.dtd">
<tp:taxon-treatment xmlns:tp="http://www.plazi.org/taxpub"><tp:treatment-meta><kwd-group><label>Taxon classification</label><kwd><named-content content-type="kingdom">Animalia</named-content></kwd><kwd><named-content content-type="order">Mantodea</named-content></kwd><kwd><named-content content-type="family">Thespidae</named-content></kwd></kwd-group><mixed-citation publication-type="journal"><person-group><name><surname>Svenson</surname><given-names>Gavin J.</given-names></name></person-group><article-title>The type material of Mantodea (praying mantises) deposited in the National Museum of Natural History, Smithsonian Institution, USA</article-title><source>Zookeys</source><day>13</day><month>8</month><year>2014</year><volume>2014</volume><issue>433</issue><fpage>31</fpage><lpage>75</lpage><pub-id pub-id-type="doi">10.3897/zookeys.433.7054</pub-id></mixed-citation></tp:treatment-meta><tp:nomenclature><tp:taxon-name>
                        <tp:taxon-name-part taxon-name-part-type="genus">Palaeothespis</tp:taxon-name-part>
                        <tp:taxon-name-part taxon-name-part-type="species">oreophilus</tp:taxon-name-part>
                    </tp:taxon-name><tp:taxon-authority>Tinkham, 1937</tp:taxon-authority><tp:nomenclature-citation-list><tp:nomenclature-citation><tp:taxon-name>Palaeothespis oreophilus</tp:taxon-name><comment>: <xref ref-type="bibr" rid="B72">Tinkham 1937</xref>: 498–499; <xref ref-type="bibr" rid="B15">Ehrmann 2002</xref>: 381 [Holotype and Allotype listed as deposited in ANSP]; <xref ref-type="bibr" rid="B42">Otte and Spearman 2005</xref>: 381.</comment></tp:nomenclature-citation></tp:nomenclature-citation-list></tp:nomenclature><tp:treatment-sec sec-type="Types"><title>Types.</title><p>Holotype Male (<xref ref-type="fig" rid="F12">Fig. 12A–C</xref>; USNM ENT 00873985). Allotype Female (<xref ref-type="fig" rid="F12">Fig. 12D–F</xref>; USNM ENT 00873986).</p><fig id="F12" position="float" orientation="portrait"><label>Figure 12.</label><caption><p><italic><tp:taxon-name>Palaeothespis oreophilus</tp:taxon-name></italic> Tinkham, 1937 (scale bars = 1 cm). Holotype male (USNM ENT 00873985): <bold>A</bold> dorsal habitus <bold>B</bold> ventral habitus <bold>C</bold> labels. Allotype female (USNM ENT 00873986): <bold>D</bold> dorsal habitus <bold>E</bold> ventral habitus <bold>F</bold> labels.</p></caption><graphic xmlns:xlink="http://www.w3.org/1999/xlink" xlink:href="zookeys-433-031-g012.jpg" position="float" orientation="portrait" xlink:type="simple"/></fig></tp:treatment-sec><tp:treatment-sec sec-type="Holotype labels"><title>Holotype labels.</title><p>China-Tibet – Border – DCGraham / Tatelenlu – 8-9000 ft – VIII.16.30 / Palaeothespis – oreophilus – 1937 Tinkham – HOLOTYPE ♂ / TypeNo. – 52045 – U.S.N.M.</p></tp:treatment-sec><tp:treatment-sec sec-type="Allotype labels"><title>Allotype labels.</title><p>VenChuan – Szechuen, China – Coll. DC. Graham. / Aug – 1924. / DCGraham – Coll / Palaeothespis – oreophilus – 1937 Tinkham – ALLOTYPE ♀ / Allotype.No. – 52045 – U.S.N.M.</p><table-wrap position="anchor" orientation="portrait"><table id="T19"><tbody><tr><td rowspan="1" colspan="1" style="text-align:left">Holotype</td><td rowspan="1" colspan="1" style="text-align:left">Male</td><td rowspan="1" colspan="1" style="text-align:left">China, Tibet border</td><td rowspan="1" colspan="1" style="text-align:left">16 Aug 1930</td><td rowspan="1" colspan="2" style="text-align:center"><named-content xmlns:xlink="http://www.w3.org/1999/xlink" content-type="dwc:verbatimCoordinates" xlink:type="simple">30.734037, 98.965915</named-content></td></tr><tr><td rowspan="1" colspan="1" style="text-align:left">Allotype</td><td rowspan="1" colspan="1" style="text-align:left">Female</td><td rowspan="1" colspan="1" style="text-align:left">China, Sichuan, Wenchuan</td><td rowspan="1" colspan="1" style="text-align:left">Aug 1924</td><td rowspan="1" colspan="2" style="text-align:center"><named-content xmlns:xlink="http://www.w3.org/1999/xlink" content-type="dwc:verbatimCoordinates" xlink:type="simple">31.489086, 103.584293</named-content></td></tr></tbody></table></table-wrap><!--PageBreak--></tp:treatment-sec><tp:treatment-sec sec-type="Measurements"><title>Measurements.</title><p><italic>Holotype male</italic>. Body length 38.37; forewing length 29.10; pronotum length 6.92; prozone length 2.63; pronotum width 2.92; pronotum narrow width 1.84; head width 4.03; head vertex to clypeus 1.88; frons width 1.51; frons height 0.72; prothoracic femur length 7.57; mesothoracic femur length 7.23; mesothoracic tibia length 6.34; mesothoracic tarsus length 4.80; metathoracic femur length 8.66; metathoracic tibia length 9.17; discoidal femoral spines R4/L4; anteroventral femoral spine count R12/L11; posteroventral femoral spine count R4/L4; anteroventral tibial spine count R9/L8; posteroventral tibial spine count R7/L6.</p><p><italic>Allotype female</italic>. Body length 25.05; pronotum length 7.69; prozone length 2.82; pronotum width 3.74; pronotum narrow width 1.82; head width 4.45; head vertex to clypeus 2.19; frons width 1.71; frons height 0.68; prothoracic femur length 7.74; mesothoracic femur length 7.10; mesothoracic tibia length 6.21; mesothoracic tarsus length 4.35; metathoracic femur length 8.10; metathoracic tibia length 8.37; discoidal femoral spines R4/L4; anteroventral femoral spine count R10/L10; posteroventral femoral spine count R4/L4; anteroventral tibial spine count R8/L8; posteroventral tibial spine count R4/L5.</p><!--PageBreak--></tp:treatment-sec><ref-list><ref id="B72"><mixed-citation xmlns:xlink="http://www.w3.org/1999/xlink" xlink:type="simple"><person-group><name name-style="western"><surname>Tinkham</surname><given-names>ER</given-names></name></person-group> (<year>1937</year>) <article-title>Studies in Chinese Mantidae (Orthoptera).</article-title><source>Lingnan Science Journal</source><volume>16</volume>(<issue>3</issue>): <fpage>481</fpage>–<lpage>499</lpage>.</mixed-citation></ref><ref id="B15"><mixed-citation xmlns:xlink="http://www.w3.org/1999/xlink" xlink:type="simple"><person-group><name name-style="western"><surname>Ehrmann</surname><given-names>R</given-names></name></person-group> (<year>2002</year>) <source>Mantodea: Gottesanbeterinnen der Welt.</source><publisher-name>Natur und Tier – Verlag GmbH</publisher-name>, <publisher-loc>Münster</publisher-loc>, <size units="page">519 pp</size>.</mixed-citation></ref><ref id="B42"><mixed-citation xmlns:xlink="http://www.w3.org/1999/xlink" xlink:type="simple"><person-group><name name-style="western"><surname>Otte</surname><given-names>D</given-names></name><name name-style="western"><surname>Spearman</surname><given-names>L</given-names></name></person-group> (<year>2005</year>) <source>Mantida Species File. Catalog of the Mantids of the World.</source><publisher-name>Association of Insect Diversity</publisher-name>, <publisher-loc>Philadelphia</publisher-loc>, <size units="page">489 pp</size>.</mixed-citation></ref></ref-list></tp:taxon-treatment>
