# Supplementary material for: The type material of Mantodea (praying mantises) deposited in the National Museum of Natural History, Smithsonian Institution, USA
Source: Zookeys. 2014 Aug 13;(433):31–75. doi: 10.3897/zookeys.433.7054 (PMC4141179; doi:10.3897/zookeys.433.7054)
Supplement: XML Treatment for Panurgica fratercula [file zookeys.433.7054-treatment20.xml]

<!DOCTYPE tp:taxon-treatment
  PUBLIC "-//TaxonX//DTD Taxonomic Treatment Publishing DTD v0 20100105//EN" "tax-treatment-NSO.dtd">
<tp:taxon-treatment xmlns:tp="http://www.plazi.org/taxpub"><tp:treatment-meta><kwd-group><label>Taxon classification</label><kwd><named-content content-type="kingdom">Animalia</named-content></kwd><kwd><named-content content-type="order">Mantodea</named-content></kwd><kwd><named-content content-type="family">Hymenopodidae</named-content></kwd></kwd-group><mixed-citation publication-type="journal"><person-group><name><surname>Svenson</surname><given-names>Gavin J.</given-names></name></person-group><article-title>The type material of Mantodea (praying mantises) deposited in the National Museum of Natural History, Smithsonian Institution, USA</article-title><source>Zookeys</source><day>13</day><month>8</month><year>2014</year><volume>2014</volume><issue>433</issue><fpage>31</fpage><lpage>75</lpage><pub-id pub-id-type="doi">10.3897/zookeys.433.7054</pub-id></mixed-citation></tp:treatment-meta><tp:nomenclature><tp:taxon-name>
                        <tp:taxon-name-part taxon-name-part-type="genus">Panurgica</tp:taxon-name-part>
                        <tp:taxon-name-part taxon-name-part-type="species">fratercula</tp:taxon-name-part>
                    </tp:taxon-name><tp:taxon-authority>Rehn, 1912</tp:taxon-authority><tp:nomenclature-citation-list><tp:nomenclature-citation><tp:taxon-name>Panurgica fratercula</tp:taxon-name><comment>: <xref ref-type="bibr" rid="B49">Rehn 1912</xref>: 468–469; <xref ref-type="bibr" rid="B21">Giglio-Tos 1927</xref>: 553; <xref ref-type="bibr" rid="B5">Beier 1934</xref>: 22; <xref ref-type="bibr" rid="B53">Roy 1964</xref>: 735; <xref ref-type="bibr" rid="B54">Roy 1965</xref>: 577; <xref ref-type="bibr" rid="B44">Ragge and Roy 1967</xref>: 586; <xref ref-type="bibr" rid="B22">Gillon and Roy 1968</xref>: 1039; <xref ref-type="bibr" rid="B59">Roy and Leston 1975</xref>: 297; <xref ref-type="bibr" rid="B15">Ehrmann 2002</xref>: 260 [Holotype listed as deposited in ANSP]; <xref ref-type="bibr" rid="B42">Otte and Spearman 2005</xref>: 95.</comment></tp:nomenclature-citation></tp:nomenclature-citation-list></tp:nomenclature><tp:treatment-sec sec-type="Type"><title>Type.</title><p>Holotype Male (<xref ref-type="fig" rid="F13">Fig. 13A–C</xref>; USNM ENT 00873987). The male specimen was referred to as the “Type” by <xref ref-type="bibr" rid="B49">Rehn (1912)</xref> and under Article 73.1.1 of the Code this sole name-bearing male specimen is the holotype.</p><fig id="F13" position="float" orientation="portrait"><label>Figure 13.</label><caption><p>Types (scale bars = 1 cm). <italic><tp:taxon-name>Panurgica fratercula</tp:taxon-name></italic> Rehn, 1912 holotype male (USNM ENT 00873987): <bold>A</bold> dorsal habitus <bold>B</bold> ventral habitus <bold>C</bold> labels. <italic><tp:taxon-name>Panurgica liberiana</tp:taxon-name></italic> Rehn, 1912 holotype male (USNM ENT 00873988): <bold>D</bold> dorsal habitus <bold>E</bold> ventral habitus <bold>F</bold> labels.</p></caption><graphic xmlns:xlink="http://www.w3.org/1999/xlink" xlink:href="zookeys-433-031-g013.jpg" position="float" orientation="portrait" xlink:type="simple"/></fig></tp:treatment-sec><tp:treatment-sec sec-type="Holotype labels"><title>Holotype labels.</title><p>Mt. Coffee – Liberia / Liberia – GPGoll / Panurgica – fratercula – TYPE Rehn. / Type – No. – U.S.N.M. [USNM Type No. 14608 reported by <xref ref-type="bibr" rid="B49">Rehn 1912</xref>]</p><table-wrap position="anchor" orientation="portrait"><table id="T20"><tbody><tr><td rowspan="1" colspan="1" style="text-align:left">Holotype</td><td rowspan="1" colspan="1" style="text-align:left">Male</td><td rowspan="1" colspan="1" style="text-align:left">Liberia, Mount Coffee</td><td rowspan="1" colspan="1" style="text-align:left">date unknown</td><td rowspan="1" colspan="2" style="text-align:center"><named-content xmlns:xlink="http://www.w3.org/1999/xlink" content-type="dwc:verbatimCoordinates" xlink:type="simple">6.488618, -10.647978</named-content></td></tr></tbody></table></table-wrap><!--PageBreak--></tp:treatment-sec><tp:treatment-sec sec-type="Measurements"><title>Measurements.</title><p>Body length 28.80; forewing length 22.51; pronotum length 5.16; prozone length 2.38; pronotum width 3.54; pronotum narrow width 1.86; head width 4.69; head vertex to clypeus 2..06; frons width 1.56; frons height 0.67; prothoracic femur length 7.19; mesothoracic femur length 5.78; mesothoracic tibia length 4.48; mesothoracic tarsus length 3.91; metathoracic femur length 6.55; metathoracic tibia length 6.48; metathoracic tarsus length 5.13; discoidal femoral spines R4/L4; anteroventral femoral spine count R12/L12; posteroventral femoral spine count R4/L4; anteroventral tibial spine count R13/L13; posteroventral tibial spine count R13/L13.</p></tp:treatment-sec><ref-list><ref id="B49"><mixed-citation xmlns:xlink="http://www.w3.org/1999/xlink" xlink:type="simple"><person-group><name name-style="western"><surname>Rehn</surname><given-names>JAG</given-names></name></person-group> (<year>1912</year>) <article-title>Notes of African Orthoptera of the families Mantidae and Phasmidae in the United States National Museum, with descriptions of new species.</article-title><source>Proceedings of the United States National Museum</source><volume>42</volume>(<issue>1910</issue>): <fpage>451</fpage>–<lpage>475</lpage>.</mixed-citation></ref><ref id="B21"><mixed-citation xmlns:xlink="http://www.w3.org/1999/xlink" xlink:type="simple"><person-group><name name-style="western"><surname>Giglio-Tos</surname><given-names>E</given-names></name></person-group> (<year>1927</year>) <source>Mantidae. Das Tierreich.</source><publisher-name>Walter de Gruyter &amp; Co</publisher-name>, <publisher-loc>Berlin</publisher-loc>, <size units="page">707 pp</size>.</mixed-citation></ref><ref id="B5"><mixed-citation xmlns:xlink="http://www.w3.org/1999/xlink" xlink:type="simple"><person-group><name name-style="western"><surname>Beier</surname><given-names>M</given-names></name></person-group> (<year>1934</year>) <chapter-title>Mantodea, Subfam. Hymenopodinae</chapter-title>. <source>Genera Insectorum de P. Wytsman</source>, <volume>196 Fascicule</volume>, <size units="page">39 pp</size>.</mixed-citation></ref><ref id="B53"><mixed-citation xmlns:xlink="http://www.w3.org/1999/xlink" xlink:type="simple"><person-group><name name-style="western"><surname>Roy</surname><given-names>R</given-names></name></person-group> (<year>1964</year>) <article-title>Les Mantes de la Côte d’Ivoire forestière.</article-title><source>Bulletin de l'Institut Fondamental d'Afrique Noire (IFAN)</source>, <series>Série A</series><volume>26</volume>(<issue>3</issue>): <fpage>734</fpage>–<lpage>793</lpage>.</mixed-citation></ref><ref id="B54"><mixed-citation xmlns:xlink="http://www.w3.org/1999/xlink" xlink:type="simple"><person-group><name name-style="western"><surname>Roy</surname><given-names>R</given-names></name></person-group> (<year>1965</year>) <article-title>Les Mantes de la Guinée forestière.</article-title><source>Bulletin de l'Institut Fondamental d'Afrique Noire (IFAN), Série A</source><volume>27</volume>(<issue>2</issue>): <fpage>577</fpage>–<lpage>613</lpage>.</mixed-citation></ref><ref id="B44"><mixed-citation xmlns:xlink="http://www.w3.org/1999/xlink" xlink:type="simple"><person-group><name name-style="western"><surname>Ragge</surname><given-names>DR</given-names></name><name name-style="western"><surname>Roy</surname><given-names>R</given-names></name></person-group> (<year>1967</year>) <article-title>A review of praying mantises of Ghana (Dictyoptera, Mantodea).</article-title><source>Bulletin de l'Institut Fondamental d'Afrique Noire (IFAN)</source><series>Série A</series><volume>29</volume>(<issue>2</issue>): <fpage>586</fpage>–<lpage>644</lpage>.</mixed-citation></ref><ref id="B22"><mixed-citation xmlns:xlink="http://www.w3.org/1999/xlink" xlink:type="simple"><person-group><name name-style="western"><surname>Gillon</surname><given-names>Y</given-names></name><name name-style="western"><surname>Roy</surname><given-names>R</given-names></name></person-group> (<year>1968</year>) <article-title>Les Mantes de Lamto et des savanes de Côte d’Ivoire.</article-title><source>Bulletin de l'Institut Fondamental d'Afrique Noire (IFAN) Série A</source><volume>30</volume>(<issue>3</issue>): <fpage>1038</fpage>–<lpage>1151</lpage>.</mixed-citation></ref><ref id="B59"><mixed-citation xmlns:xlink="http://www.w3.org/1999/xlink" xlink:type="simple"><person-group><name name-style="western"><surname>Roy</surname><given-names>R</given-names></name><name name-style="western"><surname>Leston</surname><given-names>D</given-names></name></person-group> (<year>1975</year>) <article-title>Mantodea of Ghana: New species, further records and habitats.</article-title><source>Bulletin de l'Institut Fondamental d'Afrique Noire (IFAN) Série A</source><volume>37</volume>(<issue>2</issue>): <fpage>297</fpage>–<lpage>344</lpage>.</mixed-citation></ref><ref id="B15"><mixed-citation xmlns:xlink="http://www.w3.org/1999/xlink" xlink:type="simple"><person-group><name name-style="western"><surname>Ehrmann</surname><given-names>R</given-names></name></person-group> (<year>2002</year>) <source>Mantodea: Gottesanbeterinnen der Welt.</source><publisher-name>Natur und Tier – Verlag GmbH</publisher-name>, <publisher-loc>Münster</publisher-loc>, <size units="page">519 pp</size>.</mixed-citation></ref><ref id="B42"><mixed-citation xmlns:xlink="http://www.w3.org/1999/xlink" xlink:type="simple"><person-group><name name-style="western"><surname>Otte</surname><given-names>D</given-names></name><name name-style="western"><surname>Spearman</surname><given-names>L</given-names></name></person-group> (<year>2005</year>) <source>Mantida Species File. Catalog of the Mantids of the World.</source><publisher-name>Association of Insect Diversity</publisher-name>, <publisher-loc>Philadelphia</publisher-loc>, <size units="page">489 pp</size>.</mixed-citation></ref></ref-list></tp:taxon-treatment>
