# Supplementary material for: The type material of Mantodea (praying mantises) deposited in the National Museum of Natural History, Smithsonian Institution, USA
Source: Zookeys. 2014 Aug 13;(433):31–75. doi: 10.3897/zookeys.433.7054 (PMC4141179; doi:10.3897/zookeys.433.7054)
Supplement: XML Treatment for Popa batesi [file zookeys.433.7054-treatment23.xml]

<!DOCTYPE tp:taxon-treatment
  PUBLIC "-//TaxonX//DTD Taxonomic Treatment Publishing DTD v0 20100105//EN" "tax-treatment-NSO.dtd">
<tp:taxon-treatment xmlns:tp="http://www.plazi.org/taxpub"><tp:treatment-meta><kwd-group><label>Taxon classification</label><kwd><named-content content-type="kingdom">Animalia</named-content></kwd><kwd><named-content content-type="order">Mantodea</named-content></kwd><kwd><named-content content-type="family">Mantidae</named-content></kwd></kwd-group><mixed-citation publication-type="journal"><person-group><name><surname>Svenson</surname><given-names>Gavin J.</given-names></name></person-group><article-title>The type material of Mantodea (praying mantises) deposited in the National Museum of Natural History, Smithsonian Institution, USA</article-title><source>Zookeys</source><day>13</day><month>8</month><year>2014</year><volume>2014</volume><issue>433</issue><fpage>31</fpage><lpage>75</lpage><pub-id pub-id-type="doi">10.3897/zookeys.433.7054</pub-id></mixed-citation></tp:treatment-meta><tp:nomenclature><tp:taxon-name>
                        <tp:taxon-name-part taxon-name-part-type="genus">Popa</tp:taxon-name-part>
                        <tp:taxon-name-part taxon-name-part-type="species">batesi</tp:taxon-name-part>
                    </tp:taxon-name><tp:taxon-authority>Saussure &amp; Zehntner, 1895</tp:taxon-authority><tp:nomenclature-citation-list><tp:nomenclature-citation><tp:taxon-name>Popa batesi</tp:taxon-name><comment>: Saussure and Zehntner 1895: 230–233; <xref ref-type="bibr" rid="B34">Kirby 1904</xref>: 309; <xref ref-type="bibr" rid="B48">Rehn 1911</xref>: 26; <xref ref-type="bibr" rid="B21">Giglio-Tos 1927</xref>: 631; <xref ref-type="bibr" rid="B43">Paulian 1957</xref>: 93; <xref ref-type="bibr" rid="B38">Lombardo 1995</xref>: 260 [Junior SYN of <italic><tp:taxon-name>Popa spurca spurca</tp:taxon-name></italic>]; <xref ref-type="bibr" rid="B15">Ehrmann 2002</xref>: 287 [SYN]; <xref ref-type="bibr" rid="B42">Otte and Spearman 2005</xref>: 306 [NON-SYN].</comment></tp:nomenclature-citation></tp:nomenclature-citation-list></tp:nomenclature><tp:treatment-sec sec-type="Type"><title>Type.</title><p>Lectotype Female (<xref ref-type="fig" rid="F14">Fig. 14A–C</xref>; USNM ENT 00873970). One female and one male were described by Saussure and Zehntner (1895), neither being designated as the sole name-bearing type specimen. Therefore, they are syntypes under Article 72.1.1 of the Code. Herewithin, the female specimen is designated as the lectotype, the male the paralectotype under Article 74.1.1 of the Code. No prior fixation of a sole name-bearing type specimen was found in the literature.</p><fig id="F14" position="float" orientation="portrait"><label>Figure 14.</label><caption><p>Types (scale bars = 1 cm). <italic><tp:taxon-name>Popa batesi</tp:taxon-name></italic> Saussure &amp; Zehntner, 1895 lectotype female (USNM ENT 00873970): <bold>A</bold> dorsal habitus <bold>B</bold> ventral habitus <bold>C</bold> labels. <italic><tp:taxon-name>Rhombodera megaera</tp:taxon-name></italic> Rehn, 1903 holotype female (USNM ENT 00873050): <bold>D</bold> dorsal habitus <bold>E</bold> ventral habitus <bold>F</bold> labels.</p></caption><graphic xmlns:xlink="http://www.w3.org/1999/xlink" xlink:href="zookeys-433-031-g014.jpg" position="float" orientation="portrait" xlink:type="simple"/></fig></tp:treatment-sec><tp:treatment-sec sec-type="Lectotype labels"><title>Lectotype labels.</title><p>Madagase – Annanariv / SAUSSURE / Popa – Batesi Sauss. / Co-Type – No. 3694 – U.S.N.M.</p><table-wrap position="anchor" orientation="portrait"><table id="T23"><tbody><tr><td rowspan="1" colspan="1" style="text-align:left">Lectotype</td><td rowspan="1" colspan="1" style="text-align:left">Female</td><td rowspan="1" colspan="1" style="text-align:left">Madagascar, Antanananrivo</td><td rowspan="1" colspan="1" style="text-align:left">date unknown</td><td rowspan="1" colspan="2" style="text-align:center"><named-content xmlns:xlink="http://www.w3.org/1999/xlink" content-type="dwc:verbatimCoordinates" xlink:type="simple">-18.480912, 47.569213</named-content></td></tr></tbody></table></table-wrap></tp:treatment-sec><tp:treatment-sec sec-type="Measurements"><title>Measurements.</title><p>Body length 56.03; forewing length 24.63; hindwing length 20.51; pronotum length 16.94; prozone length 4.61; pronotum width 5.27; pronotum narrow width 3.49; head width 6.48; head vertex to clypeus 3.18; frons width 2.47; frons height 1.23; prothoracic femur length 11.46; mesothoracic femur length 7.93; mesothoracic tibia length 6.99; mesothoracic tarsus length 6.09; metathoracic femur length 9.77; metathoracic tibia length 10.69; metathoracic tarsus length 6.76; discoidal femoral spines R4/L4; anteroventral femoral spine count R13/L14; posteroventral femoral spine count R4/L4; anteroventral tibial spine count R10/L10; posteroventral tibial spine count R8/L8.</p></tp:treatment-sec><ref-list><ref id="B34"><mixed-citation xmlns:xlink="http://www.w3.org/1999/xlink" xlink:type="simple"><person-group><name name-style="western"><surname>Kirby</surname><given-names>WF</given-names></name></person-group> (<year>1904</year>) <source>A synonymic Catalogue of Orthoptera. I. Orthoptera Euplexoptera, Cursoria et Gressoria)</source>. <volume>Vol. 1</volume>. <publisher-name>British Museum</publisher-name>, <publisher-loc>Natural History, London</publisher-loc>, <size units="page">501 pp</size>.</mixed-citation></ref><ref id="B48"><mixed-citation xmlns:xlink="http://www.w3.org/1999/xlink" xlink:type="simple"><person-group><name name-style="western"><surname>Rehn</surname><given-names>JAG</given-names></name></person-group> (<year>1911</year>) <chapter-title>Mantodea, Subfam. Vatinae</chapter-title>. <source>Genera Insectorum de P. Wytsman</source>, <volume>119 Fascicule</volume>, <size units="page">29 pp</size>.</mixed-citation></ref><ref id="B21"><mixed-citation xmlns:xlink="http://www.w3.org/1999/xlink" xlink:type="simple"><person-group><name name-style="western"><surname>Giglio-Tos</surname><given-names>E</given-names></name></person-group> (<year>1927</year>) <source>Mantidae. Das Tierreich.</source><publisher-name>Walter de Gruyter &amp; Co</publisher-name>, <publisher-loc>Berlin</publisher-loc>, <size units="page">707 pp</size>.</mixed-citation></ref><ref id="B43"><mixed-citation xmlns:xlink="http://www.w3.org/1999/xlink" xlink:type="simple"><person-group><name name-style="western"><surname>Paulian</surname><given-names>R</given-names></name></person-group> (<year>1957</year>) <article-title>Faune de Madagascar. V. Insectes Mantodea.</article-title><source>Publications de l’Institut de Recherche Scientifique Tananarive – Tsimbazaza</source><volume>5</volume>: <fpage>1</fpage>–<lpage>102</lpage>.</mixed-citation></ref><ref id="B38"><mixed-citation xmlns:xlink="http://www.w3.org/1999/xlink" xlink:type="simple"><person-group><name name-style="western"><surname>Lombardo</surname><given-names>F</given-names></name></person-group> (<year>1995</year>) <article-title>A review of the genus Popa Stål 1856 (Insecta Mantodea).</article-title><source>Tropical Zoology</source><volume>8</volume>: <fpage>257</fpage>–<lpage>267</lpage>. doi: <ext-link ext-link-type="doi" xlink:href="10.1080/03946975.1995.10539285" xlink:type="simple">10.1080/03946975.1995.10539285</ext-link></mixed-citation></ref><ref id="B15"><mixed-citation xmlns:xlink="http://www.w3.org/1999/xlink" xlink:type="simple"><person-group><name name-style="western"><surname>Ehrmann</surname><given-names>R</given-names></name></person-group> (<year>2002</year>) <source>Mantodea: Gottesanbeterinnen der Welt.</source><publisher-name>Natur und Tier – Verlag GmbH</publisher-name>, <publisher-loc>Münster</publisher-loc>, <size units="page">519 pp</size>.</mixed-citation></ref><ref id="B42"><mixed-citation xmlns:xlink="http://www.w3.org/1999/xlink" xlink:type="simple"><person-group><name name-style="western"><surname>Otte</surname><given-names>D</given-names></name><name name-style="western"><surname>Spearman</surname><given-names>L</given-names></name></person-group> (<year>2005</year>) <source>Mantida Species File. Catalog of the Mantids of the World.</source><publisher-name>Association of Insect Diversity</publisher-name>, <publisher-loc>Philadelphia</publisher-loc>, <size units="page">489 pp</size>.</mixed-citation></ref></ref-list></tp:taxon-treatment>
