# Supplementary material for: The type material of Mantodea (praying mantises) deposited in the National Museum of Natural History, Smithsonian Institution, USA
Source: Zookeys. 2014 Aug 13;(433):31–75. doi: 10.3897/zookeys.433.7054 (PMC4141179; doi:10.3897/zookeys.433.7054)
Supplement: XML Treatment for Pogonogaster latens [file zookeys.433.7054-treatment24.xml]

<!DOCTYPE tp:taxon-treatment
  PUBLIC "-//TaxonX//DTD Taxonomic Treatment Publishing DTD v0 20100105//EN" "tax-treatment-NSO.dtd">
<tp:taxon-treatment xmlns:tp="http://www.plazi.org/taxpub"><tp:treatment-meta><kwd-group><label>Taxon classification</label><kwd><named-content content-type="kingdom">Animalia</named-content></kwd><kwd><named-content content-type="order">Mantodea</named-content></kwd><kwd><named-content content-type="family">Thespidae</named-content></kwd></kwd-group><mixed-citation publication-type="journal"><person-group><name><surname>Svenson</surname><given-names>Gavin J.</given-names></name></person-group><article-title>The type material of Mantodea (praying mantises) deposited in the National Museum of Natural History, Smithsonian Institution, USA</article-title><source>Zookeys</source><day>13</day><month>8</month><year>2014</year><volume>2014</volume><issue>433</issue><fpage>31</fpage><lpage>75</lpage><pub-id pub-id-type="doi">10.3897/zookeys.433.7054</pub-id></mixed-citation></tp:treatment-meta><tp:nomenclature><tp:taxon-name>
                        <tp:taxon-name-part taxon-name-part-type="genus">Pogonogaster</tp:taxon-name-part>
                        <tp:taxon-name-part taxon-name-part-type="species">latens</tp:taxon-name-part>
                    </tp:taxon-name><tp:taxon-authority>Hebard, 1919</tp:taxon-authority><tp:nomenclature-citation-list><tp:nomenclature-citation><tp:taxon-name>Pogonogaster latens</tp:taxon-name><comment>: <xref ref-type="bibr" rid="B23">Hebard 1919</xref>: 136–137; <xref ref-type="bibr" rid="B21">Giglio-Tos 1927</xref>: 274; <xref ref-type="bibr" rid="B6">Beier 1935</xref>: 16; <xref ref-type="bibr" rid="B71">Terra 1995</xref>: 50; <xref ref-type="bibr" rid="B60">Salazar 1999</xref>: 10; <xref ref-type="bibr" rid="B15">Ehrmann 2002</xref>: 284 [Holotype listed as deposited in ANSP]; <xref ref-type="bibr" rid="B42">Otte and Spearman 2005</xref>: 377; <xref ref-type="bibr" rid="B2">Agudelo et al. 2007</xref>: 118.</comment></tp:nomenclature-citation></tp:nomenclature-citation-list></tp:nomenclature><tp:treatment-sec sec-type="Type"><title>Type.</title><p>Holotype Female (<xref ref-type="fig" rid="F18">Fig. 18E</xref>; USNM ENT 00873971). The female specimen was referred to as the “Type” by <xref ref-type="bibr" rid="B23">Hebard (1919)</xref> and under Article 73.1.1 of the Code this sole name-bearing female specimen is the holotype.</p><!--PageBreak--></tp:treatment-sec><tp:treatment-sec sec-type="Holotype labels"><title>Holotype labels.</title><p>Rio Aguatal – Colombia. November – 1908. 1800 m. – Coll. A.H. Fasst / Pogonogaster – latens – Hebard – TYPE.</p><table-wrap position="anchor" orientation="portrait"><table id="T24"><tbody><tr><td rowspan="1" colspan="1" style="text-align:left">Holotype</td><td rowspan="1" colspan="1" style="text-align:left">Female</td><td rowspan="1" colspan="1" style="text-align:left">Colombia, Rio Aguacatal</td><td rowspan="1" colspan="1" style="text-align:left">November, 1908</td><td rowspan="1" colspan="2" style="text-align:center"><named-content xmlns:xlink="http://www.w3.org/1999/xlink" content-type="dwc:verbatimCoordinates" xlink:type="simple">3.454539, -76.547476</named-content></td></tr></tbody></table></table-wrap><!--PageBreak--></tp:treatment-sec><tp:treatment-sec sec-type="Measurements"><title>Measurements.</title><p>Body length 31.57; pronotum length 10.01; prozone length 3.08; prothoracic femur length 8.56; mesothoracic femur length 7.93; mesothoracic tibia length 8.33; mesothoracic tarsus length 6.53; metathoracic femur length 9.27; metathoracic tibia length 9.94; metathoracic tarsus length 8.42; discoidal femoral spines R3/L3; anteroventral femoral spine count R9/L9; posteroventral femoral spine count R4/L4; anteroventral tibial spine count R3/L3; posteroventral tibial spine count R1/L1.</p></tp:treatment-sec><tp:treatment-sec><!--Section generated to contain objects referenced in tp:taxon-treatment.--><fig id="F18" position="float" orientation="portrait"><label>Figure 18.</label><caption><p>Types (scale bars = 1 cm). <italic><tp:taxon-name>Thesprotia caribea</tp:taxon-name></italic> Rehn &amp; Hebard, 1938 allotype male (USNM ENT 00873968): <bold>A</bold> dorsal habitus <bold>B</bold> ventral habitus <bold>C</bold> labels. <italic><tp:taxon-name>Phyllothelys mitratum</tp:taxon-name></italic> Rehn, 1903 holotype female, immature (USNM ENT 00873989): <bold>D</bold> dorsal habitus and labels in Riker mount. <italic><tp:taxon-name>Pogonogaster latens</tp:taxon-name></italic> Hebard, 1919 holotype female (USNM ENT 00873971): <bold>E</bold> dorsal habitus and labels in Riker mount. <italic><tp:taxon-name>Vates annectens</tp:taxon-name></italic> Rehn, 1900 lectotype male (USNM ENT 00873969): <bold>F</bold> dorsal habitus and labels in Riker mount.</p></caption><graphic xmlns:xlink="http://www.w3.org/1999/xlink" xlink:href="zookeys-433-031-g018.jpg" position="float" orientation="portrait" xlink:type="simple"/></fig></tp:treatment-sec><ref-list><ref id="B23"><mixed-citation xmlns:xlink="http://www.w3.org/1999/xlink" xlink:type="simple"><person-group><name name-style="western"><surname>Hebard</surname><given-names>M</given-names></name></person-group> (<year>1919</year>) <article-title>Studies in the Dermaptera and Orthoptera of Colombia. 1. Dermaptera and Orthopterous families Blattidae, Mantidae and Phasmidae.</article-title><source>Transactions of the American Entomological Society</source><volume>45</volume>: <fpage>89</fpage>–<lpage>179</lpage>.</mixed-citation></ref><ref id="B21"><mixed-citation xmlns:xlink="http://www.w3.org/1999/xlink" xlink:type="simple"><person-group><name name-style="western"><surname>Giglio-Tos</surname><given-names>E</given-names></name></person-group> (<year>1927</year>) <source>Mantidae. Das Tierreich.</source><publisher-name>Walter de Gruyter &amp; Co</publisher-name>, <publisher-loc>Berlin</publisher-loc>, <size units="page">707 pp</size>.</mixed-citation></ref><ref id="B6"><mixed-citation xmlns:xlink="http://www.w3.org/1999/xlink" xlink:type="simple"><person-group><name name-style="western"><surname>Beier</surname><given-names>M</given-names></name></person-group> (<year>1935</year>) <chapter-title>Mantodea, Fam. Mantidae, Subfam. Mantinae</chapter-title>. <source>Genera Insectorum de P. Wytsman</source>, <volume>203 Fascicule</volume>, <size units="page">154 pp</size>.</mixed-citation></ref><ref id="B71"><mixed-citation xmlns:xlink="http://www.w3.org/1999/xlink" xlink:type="simple"><person-group><name name-style="western"><surname>Terra</surname><given-names>PS</given-names></name></person-group> (<year>1995</year>) <article-title>Revisao Sistematica Dos Generos De Louva-A-Deus Da Regiao Neotropical (Mantodea).</article-title><source>Revista Brasileira de Zoologia</source><volume>39</volume>(<issue>1</issue>): <fpage>13</fpage>–<lpage>94</lpage>.</mixed-citation></ref><ref id="B60"><mixed-citation xmlns:xlink="http://www.w3.org/1999/xlink" xlink:type="simple"><person-group><name name-style="western"><surname>Salazar</surname><given-names>JA</given-names></name></person-group> (<year>1999</year>) <article-title>Celo materno en Stagmomantis theophila Rehn, 1904 y un listado de las especies de Mantodea conocidas para Colombia.</article-title><source>Boletìn Cientìfico Museo de Historia Natural Universidad de Caldas</source><volume>3</volume>: <fpage>7</fpage>–<lpage>12</lpage>.</mixed-citation></ref><ref id="B15"><mixed-citation xmlns:xlink="http://www.w3.org/1999/xlink" xlink:type="simple"><person-group><name name-style="western"><surname>Ehrmann</surname><given-names>R</given-names></name></person-group> (<year>2002</year>) <source>Mantodea: Gottesanbeterinnen der Welt.</source><publisher-name>Natur und Tier – Verlag GmbH</publisher-name>, <publisher-loc>Münster</publisher-loc>, <size units="page">519 pp</size>.</mixed-citation></ref><ref id="B42"><mixed-citation xmlns:xlink="http://www.w3.org/1999/xlink" xlink:type="simple"><person-group><name name-style="western"><surname>Otte</surname><given-names>D</given-names></name><name name-style="western"><surname>Spearman</surname><given-names>L</given-names></name></person-group> (<year>2005</year>) <source>Mantida Species File. Catalog of the Mantids of the World.</source><publisher-name>Association of Insect Diversity</publisher-name>, <publisher-loc>Philadelphia</publisher-loc>, <size units="page">489 pp</size>.</mixed-citation></ref><ref id="B2"><mixed-citation xmlns:xlink="http://www.w3.org/1999/xlink" xlink:type="simple"><person-group><name name-style="western"><surname>Agudelo</surname><given-names>RAA</given-names></name><name name-style="western"><surname>Lombardo</surname><given-names>F</given-names></name><name name-style="western"><surname>Jantsch</surname><given-names>LJ</given-names></name></person-group> (<year>2007</year>) <article-title>Checklist of the Neotropical mantids (Insecta, Dictyoptera, Mantodea).</article-title><source>Biota Colombiana</source><volume>8</volume>(<issue>2</issue>): <fpage>105</fpage>–<lpage>158</lpage>.</mixed-citation></ref></ref-list></tp:taxon-treatment>
