# Supplementary material for: The type material of Mantodea (praying mantises) deposited in the National Museum of Natural History, Smithsonian Institution, USA
Source: Zookeys. 2014 Aug 13;(433):31–75. doi: 10.3897/zookeys.433.7054 (PMC4141179; doi:10.3897/zookeys.433.7054)
Supplement: XML Treatment for Rhombodera megaera [file zookeys.433.7054-treatment25.xml]

<!DOCTYPE tp:taxon-treatment
  PUBLIC "-//TaxonX//DTD Taxonomic Treatment Publishing DTD v0 20100105//EN" "tax-treatment-NSO.dtd">
<tp:taxon-treatment xmlns:tp="http://www.plazi.org/taxpub"><tp:treatment-meta><kwd-group><label>Taxon classification</label><kwd><named-content content-type="kingdom">Animalia</named-content></kwd><kwd><named-content content-type="order">Mantodea</named-content></kwd><kwd><named-content content-type="family">Mantidae</named-content></kwd></kwd-group><mixed-citation publication-type="journal"><person-group><name><surname>Svenson</surname><given-names>Gavin J.</given-names></name></person-group><article-title>The type material of Mantodea (praying mantises) deposited in the National Museum of Natural History, Smithsonian Institution, USA</article-title><source>Zookeys</source><day>13</day><month>8</month><year>2014</year><volume>2014</volume><issue>433</issue><fpage>31</fpage><lpage>75</lpage><pub-id pub-id-type="doi">10.3897/zookeys.433.7054</pub-id></mixed-citation></tp:treatment-meta><tp:nomenclature><tp:taxon-name>
                        <tp:taxon-name-part taxon-name-part-type="genus">Rhombodera</tp:taxon-name-part>
                        <tp:taxon-name-part taxon-name-part-type="species">megaera</tp:taxon-name-part>
                    </tp:taxon-name><tp:taxon-authority>Rehn, 1903</tp:taxon-authority><tp:nomenclature-citation-list><tp:nomenclature-citation><tp:taxon-name>Rhombodera megaera</tp:taxon-name><comment>: <xref ref-type="bibr" rid="B46">Rehn 1903</xref>: 710–712; <xref ref-type="bibr" rid="B17">Giglio-Tos 1912</xref>: 98; <xref ref-type="bibr" rid="B21">Giglio-Tos 1927</xref>: 449; <xref ref-type="bibr" rid="B6">Beier 1935</xref>: 85; <xref ref-type="bibr" rid="B15">Ehrmann 2002</xref>: 308 [Holotype listed as deposited in ANSP]; <xref ref-type="bibr" rid="B42">Otte and Spearman 2005</xref>: 269.</comment></tp:nomenclature-citation></tp:nomenclature-citation-list></tp:nomenclature><tp:treatment-sec sec-type="Type"><title>Type.</title><p>Holotype Female (<xref ref-type="fig" rid="F14">Fig. 14D–F</xref>; USNM ENT 00873050). The female specimen was referred to as the “Type” by <xref ref-type="bibr" rid="B46">Rehn (1903)</xref> and under Article 73.1.1 of the Code this sole name-bearing female specimen is the holotype.</p></tp:treatment-sec><tp:treatment-sec sec-type="Holotype labels"><title>Holotype labels.</title><p>79 / 216 / 79 / 216 / Trong Lower Siam – Dr. WL Abbott / U.S.N.M. 6956 – Rhombodera – megaera – TYPE. Rehn / Type – No. 7071 – U.S.N.M. [Cat. No. 6956, U.S.N.M.; referenced in the original description]</p><table-wrap position="anchor" orientation="portrait"><table id="T25"><tbody><tr><td rowspan="1" colspan="1" style="text-align:left">Holotype</td><td rowspan="1" colspan="1" style="text-align:left">Female</td><td rowspan="1" colspan="1" style="text-align:left">Thailand, Trang</td><td rowspan="1" colspan="1" style="text-align:left">date unknown</td><td rowspan="1" colspan="2" style="text-align:center"><named-content xmlns:xlink="http://www.w3.org/1999/xlink" content-type="dwc:verbatimCoordinates" xlink:type="simple">7.596958, 99.725938</named-content></td></tr></tbody></table></table-wrap></tp:treatment-sec><tp:treatment-sec sec-type="Measurements"><title>Measurements.</title><p>Body length 94.49; forewing length 53.17; hindwing length 46.19; pronotum length 30.67; prozone length 10.65; pronotum width 10.92; pronotum narrow width 6.84; head width 11.78; head vertex to clypeus 6.35; frons width 4.31; frons height 3.35; prothoracic femur length 23.61; mesothoracic femur length 19.58; mesothoracic tibia length 16.20; mesothoracic tarsus length 9.35; metathoracic femur length 22.03; metathoracic tibia length 22.98; metathoracic tarsus length 12.67; anteroventral femoral spine count R13/L15; posteroventral femoral spine count R4/L4; anteroventral tibial spine count R14/L14; posteroventral tibial spine count R12/L11.</p></tp:treatment-sec><tp:treatment-sec><!--Section generated to contain objects referenced in tp:taxon-treatment.--><fig id="F14" position="float" orientation="portrait"><label>Figure 14.</label><caption><p>Types (scale bars = 1 cm). <italic><tp:taxon-name>Popa batesi</tp:taxon-name></italic> Saussure &amp; Zehntner, 1895 lectotype female (USNM ENT 00873970): <bold>A</bold> dorsal habitus <bold>B</bold> ventral habitus <bold>C</bold> labels. <italic><tp:taxon-name>Rhombodera megaera</tp:taxon-name></italic> Rehn, 1903 holotype female (USNM ENT 00873050): <bold>D</bold> dorsal habitus <bold>E</bold> ventral habitus <bold>F</bold> labels.</p></caption><graphic xmlns:xlink="http://www.w3.org/1999/xlink" xlink:href="zookeys-433-031-g014.jpg" position="float" orientation="portrait" xlink:type="simple"/></fig></tp:treatment-sec><ref-list><ref id="B46"><mixed-citation xmlns:xlink="http://www.w3.org/1999/xlink" xlink:type="simple"><person-group><name name-style="western"><surname>Rehn</surname><given-names>JAG</given-names></name></person-group> (<year>1903</year>) <article-title>Studies in old world Mantidae (Orthoptera).</article-title><source>Proceedings of the Academy of Natural Sciences of Philadelphia</source><volume>55</volume>: <fpage>701</fpage>–<lpage>718</lpage>.</mixed-citation></ref><ref id="B17"><mixed-citation xmlns:xlink="http://www.w3.org/1999/xlink" xlink:type="simple"><person-group><name name-style="western"><surname>Giglio-Tos</surname><given-names>E</given-names></name></person-group> (<year>1912</year>) <article-title>Mantidi esotici. V. <italic>Mantis</italic> – <italic>Tenodera</italic> – <italic>Hierodula</italic> – <italic>Rhombodera</italic>.</article-title><source>Bullettino della Società Entomologica Italiana</source><volume>43</volume>: <fpage>3</fpage>–<lpage>167</lpage>.</mixed-citation></ref><ref id="B21"><mixed-citation xmlns:xlink="http://www.w3.org/1999/xlink" xlink:type="simple"><person-group><name name-style="western"><surname>Giglio-Tos</surname><given-names>E</given-names></name></person-group> (<year>1927</year>) <source>Mantidae. Das Tierreich.</source><publisher-name>Walter de Gruyter &amp; Co</publisher-name>, <publisher-loc>Berlin</publisher-loc>, <size units="page">707 pp</size>.</mixed-citation></ref><ref id="B6"><mixed-citation xmlns:xlink="http://www.w3.org/1999/xlink" xlink:type="simple"><person-group><name name-style="western"><surname>Beier</surname><given-names>M</given-names></name></person-group> (<year>1935</year>) <chapter-title>Mantodea, Fam. Mantidae, Subfam. Mantinae</chapter-title>. <source>Genera Insectorum de P. Wytsman</source>, <volume>203 Fascicule</volume>, <size units="page">154 pp</size>.</mixed-citation></ref><ref id="B15"><mixed-citation xmlns:xlink="http://www.w3.org/1999/xlink" xlink:type="simple"><person-group><name name-style="western"><surname>Ehrmann</surname><given-names>R</given-names></name></person-group> (<year>2002</year>) <source>Mantodea: Gottesanbeterinnen der Welt.</source><publisher-name>Natur und Tier – Verlag GmbH</publisher-name>, <publisher-loc>Münster</publisher-loc>, <size units="page">519 pp</size>.</mixed-citation></ref><ref id="B42"><mixed-citation xmlns:xlink="http://www.w3.org/1999/xlink" xlink:type="simple"><person-group><name name-style="western"><surname>Otte</surname><given-names>D</given-names></name><name name-style="western"><surname>Spearman</surname><given-names>L</given-names></name></person-group> (<year>2005</year>) <source>Mantida Species File. Catalog of the Mantids of the World.</source><publisher-name>Association of Insect Diversity</publisher-name>, <publisher-loc>Philadelphia</publisher-loc>, <size units="page">489 pp</size>.</mixed-citation></ref></ref-list></tp:taxon-treatment>
