# Supplementary material for: The type material of Mantodea (praying mantises) deposited in the National Museum of Natural History, Smithsonian Institution, USA
Source: Zookeys. 2014 Aug 13;(433):31–75. doi: 10.3897/zookeys.433.7054 (PMC4141179; doi:10.3897/zookeys.433.7054)
Supplement: XML Treatment for Stagmatoptera insatiabilis [file zookeys.433.7054-treatment26.xml]

<!DOCTYPE tp:taxon-treatment
  PUBLIC "-//TaxonX//DTD Taxonomic Treatment Publishing DTD v0 20100105//EN" "tax-treatment-NSO.dtd">
<tp:taxon-treatment xmlns:tp="http://www.plazi.org/taxpub"><tp:treatment-meta><kwd-group><label>Taxon classification</label><kwd><named-content content-type="kingdom">Animalia</named-content></kwd><kwd><named-content content-type="order">Mantodea</named-content></kwd><kwd><named-content content-type="family">Mantidae</named-content></kwd></kwd-group><mixed-citation publication-type="journal"><person-group><name><surname>Svenson</surname><given-names>Gavin J.</given-names></name></person-group><article-title>The type material of Mantodea (praying mantises) deposited in the National Museum of Natural History, Smithsonian Institution, USA</article-title><source>Zookeys</source><day>13</day><month>8</month><year>2014</year><volume>2014</volume><issue>433</issue><fpage>31</fpage><lpage>75</lpage><pub-id pub-id-type="doi">10.3897/zookeys.433.7054</pub-id></mixed-citation></tp:treatment-meta><tp:nomenclature><tp:taxon-name>
                        <tp:taxon-name-part taxon-name-part-type="genus">Stagmatoptera</tp:taxon-name-part>
                        <tp:taxon-name-part taxon-name-part-type="species">insatiabilis</tp:taxon-name-part>
                    </tp:taxon-name><tp:taxon-authority>Rehn, 1904</tp:taxon-authority><tp:nomenclature-citation-list><tp:nomenclature-citation><tp:taxon-name>Stagmatoptera insatiabilis</tp:taxon-name><comment>: <xref ref-type="bibr" rid="B47">Rehn 1904</xref>: 572–573; <xref ref-type="bibr" rid="B34">Kirby 1904</xref>: 301; <xref ref-type="bibr" rid="B48">Rehn 1911</xref>: 13; <xref ref-type="bibr" rid="B18">Giglio-Tos 1914</xref>: 36; <xref ref-type="bibr" rid="B26">Hebard 1923</xref>: 340 [Junior synonym of <italic><tp:taxon-name>Stagmomantis theophila</tp:taxon-name></italic> Rehn, 1904]; <xref ref-type="bibr" rid="B21">Giglio-Tos 1927</xref>: 384 [SYN]; Hebard 1933: 29 [SYN]; <xref ref-type="bibr" rid="B6">Beier 1935</xref>: 96 [SYN]; <xref ref-type="bibr" rid="B71">Terra 1995</xref>: 70 [SYN]; <xref ref-type="bibr" rid="B15">Ehrmann 2002</xref>: 333 [SYN]; <xref ref-type="bibr" rid="B42">Otte and Spearman 2005</xref>: 212 [SYN]; <xref ref-type="bibr" rid="B2">Agudelo et al. 2007</xref>: 150 [SYN].</comment></tp:nomenclature-citation></tp:nomenclature-citation-list></tp:nomenclature><tp:treatment-sec sec-type="Type"><title>Type.</title><p>Holotype Female (<xref ref-type="fig" rid="F15">Fig. 15A–C</xref>; USNM ENT 00873972). The female specimen was referred to as the “Type” by Hebard (1904) and under Article 73.1.1 of the Code this sole name-bearing female specimen is the holotype.</p><fig id="F15" position="float" orientation="portrait"><label>Figure 15.</label><caption><p>Types (scale bars = 1 cm). <italic><tp:taxon-name>Stagmatoptera insatiabilis</tp:taxon-name></italic> Rehn, 1904 holotype female (USNM ENT 00873972): <bold>A</bold> dorsal habitus <bold>B</bold> ventral habitus <bold>C</bold> labels. <italic><tp:taxon-name>Stagmomantis hoorie</tp:taxon-name></italic> Caudell, 1910 lectotype male (USNM ENT 00873973): <bold>D</bold> dorsal habitus <bold>E</bold> ventral habitus <bold>F</bold> labels.</p></caption><graphic xmlns:xlink="http://www.w3.org/1999/xlink" xlink:href="zookeys-433-031-g015.jpg" position="float" orientation="portrait" xlink:type="simple"/></fig></tp:treatment-sec><tp:treatment-sec sec-type="Holotype labels"><title>Holotype labels.</title><p>Turrialba – Costa Rica / Coll Schild – &amp; Burgdorf / Stagmatoptera – insatiabilis – TYPE Rehn. / Type – No. 7052 – U.S.N.M. [Cat. No. 6954, U.S.N.M.; referenced in the original description]</p><table-wrap position="anchor" orientation="portrait"><table id="T26"><tbody><tr><td rowspan="1" colspan="1" style="text-align:left">Holotype</td><td rowspan="1" colspan="1" style="text-align:left">Female</td><td rowspan="1" colspan="1" style="text-align:left">Costa Rica, Turrialba</td><td rowspan="1" colspan="1" style="text-align:left">date unknown</td><td rowspan="1" colspan="2" style="text-align:center"><named-content xmlns:xlink="http://www.w3.org/1999/xlink" content-type="dwc:verbatimCoordinates" xlink:type="simple">9.904942, -83.688056</named-content></td></tr></tbody></table></table-wrap><!--PageBreak--></tp:treatment-sec><tp:treatment-sec sec-type="Measurements"><title>Measurements.</title><p>Body length 71.73; forewing length 34.77; hindwing length 31.46; pronotum length 29.17; prozone length 6.77; pronotum width 6.20; pronotum narrow width 3.39; head width 8.95; head vertex to clypeus 3.71; frons width 3.13; frons height 1.78; prothoracic femur length 19.35; mesothoracic femur length 16.69; mesothoracic tibia length 13.76; mesothoracic tarsus length 7.37; metathoracic femur length 20.45; metathoracic tibia length 19.51; metathoracic tarsus length 10.47; discoidal femoral spines R4/L4; anteroventral femoral spine count R15/L16; posteroventral femoral spine count R4/L4; anteroventral tibial spine count R13/L13; posteroventral tibial spine count R11/L12.</p></tp:treatment-sec><ref-list><ref id="B47"><mixed-citation xmlns:xlink="http://www.w3.org/1999/xlink" xlink:type="simple"><person-group><name name-style="western"><surname>Rehn</surname><given-names>JAG</given-names></name></person-group> (<year>1904</year>) <article-title>Studies in American mantids or Soothsayers.</article-title><source>Proceedings of the United States National Museum</source><volume>27</volume>(<issue>1364</issue>): <fpage>561</fpage>–<lpage>574</lpage>. doi: <ext-link ext-link-type="doi" xlink:href="10.5479/si.00963801.1364.561" xlink:type="simple">10.5479/si.00963801.1364.561</ext-link></mixed-citation></ref><ref id="B34"><mixed-citation xmlns:xlink="http://www.w3.org/1999/xlink" xlink:type="simple"><person-group><name name-style="western"><surname>Kirby</surname><given-names>WF</given-names></name></person-group> (<year>1904</year>) <source>A synonymic Catalogue of Orthoptera. I. Orthoptera Euplexoptera, Cursoria et Gressoria)</source>. <volume>Vol. 1</volume>. <publisher-name>British Museum</publisher-name>, <publisher-loc>Natural History, London</publisher-loc>, <size units="page">501 pp</size>.</mixed-citation></ref><ref id="B48"><mixed-citation xmlns:xlink="http://www.w3.org/1999/xlink" xlink:type="simple"><person-group><name name-style="western"><surname>Rehn</surname><given-names>JAG</given-names></name></person-group> (<year>1911</year>) <chapter-title>Mantodea, Subfam. Vatinae</chapter-title>. <source>Genera Insectorum de P. Wytsman</source>, <volume>119 Fascicule</volume>, <size units="page">29 pp</size>.</mixed-citation></ref><ref id="B18"><mixed-citation xmlns:xlink="http://www.w3.org/1999/xlink" xlink:type="simple"><person-group><name name-style="western"><surname>Giglio-Tos</surname><given-names>E</given-names></name></person-group> (<year>1914</year>) <article-title>Mantidi esotici. VII. Vatinae.</article-title><source>Bollettino dei Musei di Zoologia e Anatomia comparata, Torino</source><volume>29</volume>(<issue>684</issue>): <fpage>1</fpage>–<lpage>87</lpage>.</mixed-citation></ref><ref id="B26"><mixed-citation xmlns:xlink="http://www.w3.org/1999/xlink" xlink:type="simple"><person-group><name name-style="western"><surname>Hebard</surname><given-names>M</given-names></name></person-group> (<year>1923</year>) <article-title>XV. Expedition of the California Academy of Sciences to the Gulf of California in 1921. The Dermaptera and Orthoptera.</article-title><source>Proceedings of the California Academy of Sciences</source><volume>12</volume>(<issue>15</issue>): <fpage>319</fpage>–<lpage>340</lpage>.</mixed-citation></ref><ref id="B21"><mixed-citation xmlns:xlink="http://www.w3.org/1999/xlink" xlink:type="simple"><person-group><name name-style="western"><surname>Giglio-Tos</surname><given-names>E</given-names></name></person-group> (<year>1927</year>) <source>Mantidae. Das Tierreich.</source><publisher-name>Walter de Gruyter &amp; Co</publisher-name>, <publisher-loc>Berlin</publisher-loc>, <size units="page">707 pp</size>.</mixed-citation></ref><ref id="B6"><mixed-citation xmlns:xlink="http://www.w3.org/1999/xlink" xlink:type="simple"><person-group><name name-style="western"><surname>Beier</surname><given-names>M</given-names></name></person-group> (<year>1935</year>) <chapter-title>Mantodea, Fam. Mantidae, Subfam. Mantinae</chapter-title>. <source>Genera Insectorum de P. Wytsman</source>, <volume>203 Fascicule</volume>, <size units="page">154 pp</size>.</mixed-citation></ref><ref id="B71"><mixed-citation xmlns:xlink="http://www.w3.org/1999/xlink" xlink:type="simple"><person-group><name name-style="western"><surname>Terra</surname><given-names>PS</given-names></name></person-group> (<year>1995</year>) <article-title>Revisao Sistematica Dos Generos De Louva-A-Deus Da Regiao Neotropical (Mantodea).</article-title><source>Revista Brasileira de Zoologia</source><volume>39</volume>(<issue>1</issue>): <fpage>13</fpage>–<lpage>94</lpage>.</mixed-citation></ref><ref id="B15"><mixed-citation xmlns:xlink="http://www.w3.org/1999/xlink" xlink:type="simple"><person-group><name name-style="western"><surname>Ehrmann</surname><given-names>R</given-names></name></person-group> (<year>2002</year>) <source>Mantodea: Gottesanbeterinnen der Welt.</source><publisher-name>Natur und Tier – Verlag GmbH</publisher-name>, <publisher-loc>Münster</publisher-loc>, <size units="page">519 pp</size>.</mixed-citation></ref><ref id="B42"><mixed-citation xmlns:xlink="http://www.w3.org/1999/xlink" xlink:type="simple"><person-group><name name-style="western"><surname>Otte</surname><given-names>D</given-names></name><name name-style="western"><surname>Spearman</surname><given-names>L</given-names></name></person-group> (<year>2005</year>) <source>Mantida Species File. Catalog of the Mantids of the World.</source><publisher-name>Association of Insect Diversity</publisher-name>, <publisher-loc>Philadelphia</publisher-loc>, <size units="page">489 pp</size>.</mixed-citation></ref><ref id="B2"><mixed-citation xmlns:xlink="http://www.w3.org/1999/xlink" xlink:type="simple"><person-group><name name-style="western"><surname>Agudelo</surname><given-names>RAA</given-names></name><name name-style="western"><surname>Lombardo</surname><given-names>F</given-names></name><name name-style="western"><surname>Jantsch</surname><given-names>LJ</given-names></name></person-group> (<year>2007</year>) <article-title>Checklist of the Neotropical mantids (Insecta, Dictyoptera, Mantodea).</article-title><source>Biota Colombiana</source><volume>8</volume>(<issue>2</issue>): <fpage>105</fpage>–<lpage>158</lpage>.</mixed-citation></ref></ref-list></tp:taxon-treatment>
