# Supplementary material for: The type material of Mantodea (praying mantises) deposited in the National Museum of Natural History, Smithsonian Institution, USA
Source: Zookeys. 2014 Aug 13;(433):31–75. doi: 10.3897/zookeys.433.7054 (PMC4141179; doi:10.3897/zookeys.433.7054)
Supplement: XML Treatment for Stagmomantis hoorie [file zookeys.433.7054-treatment27.xml]

<!DOCTYPE tp:taxon-treatment
  PUBLIC "-//TaxonX//DTD Taxonomic Treatment Publishing DTD v0 20100105//EN" "tax-treatment-NSO.dtd">
<tp:taxon-treatment xmlns:tp="http://www.plazi.org/taxpub"><tp:treatment-meta><kwd-group><label>Taxon classification</label><kwd><named-content content-type="kingdom">Animalia</named-content></kwd><kwd><named-content content-type="order">Mantodea</named-content></kwd><kwd><named-content content-type="family">Mantidae</named-content></kwd></kwd-group><mixed-citation publication-type="journal"><person-group><name><surname>Svenson</surname><given-names>Gavin J.</given-names></name></person-group><article-title>The type material of Mantodea (praying mantises) deposited in the National Museum of Natural History, Smithsonian Institution, USA</article-title><source>Zookeys</source><day>13</day><month>8</month><year>2014</year><volume>2014</volume><issue>433</issue><fpage>31</fpage><lpage>75</lpage><pub-id pub-id-type="doi">10.3897/zookeys.433.7054</pub-id></mixed-citation></tp:treatment-meta><tp:nomenclature><tp:taxon-name>
                        <tp:taxon-name-part taxon-name-part-type="genus">Stagmomantis</tp:taxon-name-part>
                        <tp:taxon-name-part taxon-name-part-type="species">hoorie</tp:taxon-name-part>
                    </tp:taxon-name><tp:taxon-authority>Caudell, 1910</tp:taxon-authority><tp:nomenclature-citation-list><tp:nomenclature-citation><tp:taxon-name>Stagmomantis hoorie</tp:taxon-name><comment>: <xref ref-type="bibr" rid="B12">Caudell 1910</xref>: 123–124.</comment></tp:nomenclature-citation><tp:nomenclature-citation><tp:taxon-name>Parastagmatoptera hoorie</tp:taxon-name><comment>: <xref ref-type="bibr" rid="B21">Giglio-Tos 1927</xref>: 590; <xref ref-type="bibr" rid="B71">Terra 1995</xref>: 65; <xref ref-type="bibr" rid="B15">Ehrmann 2002</xref>: 270 [types all listed as deposited in ZMHB, but he was apparently referring to the types of the junior synonym, <italic><tp:taxon-name>Parastagmatoptera theresopolitana</tp:taxon-name></italic><xref ref-type="bibr" rid="B18">Giglio-Tos 1914</xref>]; <xref ref-type="bibr" rid="B42">Otte and Spearman 2005</xref>: 294; <xref ref-type="bibr" rid="B2">Agudelo et al. 2007</xref>: 124; <xref ref-type="bibr" rid="B40">Lombardo et al. in press</xref> [Junior synonym of <italic><tp:taxon-name>Mantis flavoguttata</tp:taxon-name></italic> Audinet Serville, 1839].</comment></tp:nomenclature-citation></tp:nomenclature-citation-list></tp:nomenclature><tp:treatment-sec sec-type="Types"><title>Types:</title><p>Lectotype Male (<xref ref-type="fig" rid="F15">Fig. 15D–F</xref>; USNM ENT 00873973). Paralectotype Female (<xref ref-type="fig" rid="F16">Fig. 16A–C</xref>; USNM ENT 00873974). One male and one female were described by <xref ref-type="bibr" rid="B12">Caudell (1910)</xref>, neither being designated as the sole name-bearing type specimen. Therefore, they are syntypes under Article 72.1.1 of the Code. Herewithin, the male specimen is designated as the lectotype, the female the paralectotype under Article 74.1.1 of the Code. No prior fixation of a sole name-bearing type specimen was found in the literature.</p><fig id="F16" position="float" orientation="portrait"><label>Figure 16.</label><caption><p>Types (scale bars = 1 cm). <italic><tp:taxon-name>Stagmomantis hoorie</tp:taxon-name></italic> Caudell, 1910 paralectotype female (USNM ENT 00873974): <bold>A</bold> dorsal habitus <bold>B</bold> ventral habitus <bold>C</bold> labels. <italic><tp:taxon-name>Stagmomantis theophila</tp:taxon-name></italic> Rehn, 1904 holotype male (USNM ENT 00873965): <bold>D</bold> dorsal habitus <bold>E</bold> ventral habitus <bold>F</bold> labels.</p></caption><graphic xmlns:xlink="http://www.w3.org/1999/xlink" xlink:href="zookeys-433-031-g016.jpg" position="float" orientation="portrait" xlink:type="simple"/></fig></tp:treatment-sec><tp:treatment-sec sec-type="Lectotype labels"><title>Lectotype labels.</title><p>Hoorie Creek – Brit. Guyana. – C.W. Beebe, 1909. / Hoorie / Stagmomantis – hoorie ♂ / TYPE. Caud. / Type – No. 12815 – U.S.N.M.</p></tp:treatment-sec><tp:treatment-sec sec-type="Paralectotype labels"><title>Paralectotype labels.</title><p>Hoorie Creek – Brit. Guyana. – C.W. Beebe, 1909. / Hoorie / Stagmomantis – hoorie ♀ / TYPE. Caud. / Type – No. 12815 – U.S.N.M. / Parastamatoptera – hoorie – Caudell. [Cat. No. 12815, U.S.N.M.; referenced in the original description]</p><table-wrap position="anchor" orientation="portrait"><table id="T27"><tbody><tr><td rowspan="1" colspan="1" style="text-align:left">Lectotype</td><td rowspan="1" colspan="1" style="text-align:left">Male</td><td rowspan="1" colspan="1" style="text-align:left">Guyana, Hoorie Creek</td><td rowspan="1" colspan="1" style="text-align:left">1909</td><td rowspan="1" colspan="2" style="text-align:center"><named-content xmlns:xlink="http://www.w3.org/1999/xlink" content-type="dwc:verbatimCoordinates" xlink:type="simple">7.538874, -59.418520</named-content></td></tr><tr><td rowspan="1" colspan="1" style="text-align:left">Paralectotype</td><td rowspan="1" colspan="1" style="text-align:left">Female</td><td rowspan="1" colspan="1" style="text-align:left">Guyana, Hoorie Creek</td><td rowspan="1" colspan="1" style="text-align:left">1909</td><td rowspan="1" colspan="2" style="text-align:center"><named-content xmlns:xlink="http://www.w3.org/1999/xlink" content-type="dwc:verbatimCoordinates" xlink:type="simple">7.538874, -59.418520</named-content></td></tr></tbody></table></table-wrap></tp:treatment-sec><tp:treatment-sec sec-type="Measurements"><title>Measurements.</title><p><italic>Lectotype male</italic>. Body length 44.73; forewing length 25.39; hindwing length 25.32; pronotum length 14.62; prozone length 2.78; pronotum width 2.24; pronotum narrow width 1.43; head width 4.81; head vertex to clypeus 1.88; frons width 1.63; frons height 0.66; prothoracic femur length 9.29; mesothoracic femur length 8.19; mesothoracic tibia length 6.61; mesothoracic tarsus length 3.91; metathoracic femur length 9.14; metathoracic tibia length 8.95; metathoracic tarsus length 5.94; discoidal femoral spines R4/L4; anteroventral femoral spine count R15/L15; posteroventral femoral spine count R4/L4; anteroventral tibial spine count R15/L15; posteroventral tibial spine count R13/L13.</p><!--PageBreak--><p><italic>Paralectotype female</italic>. Body length 49.69; forewing length 29.16; pronotum length 18.69; prozone length 3.68; pronotum width 3.25; pronotum narrow width 1.82; head width 6.04; head vertex to clypeus 2.52; frons width 2.05; frons height 1.00; prothoracic femur length 12.36; mesothoracic femur length 10.61; mesothoracic tibia length 8.39; mesothoracic tarsus length 4.41; metathoracic femur length 11.55; metathoracic tibia length 11.40; metathoracic tarsus length 6.75; discoidal femoral spines R4/L4; anteroventral femoral spine count R15/L15; posteroventral femoral spine count R4/L4; anteroventral tibial spine count R16/L16; posteroventral tibial spine count R14/L14.</p><!--PageBreak--></tp:treatment-sec><tp:treatment-sec><!--Section generated to contain objects referenced in tp:taxon-treatment.--><fig id="F15" position="float" orientation="portrait"><label>Figure 15.</label><caption><p>Types (scale bars = 1 cm). <italic><tp:taxon-name>Stagmatoptera insatiabilis</tp:taxon-name></italic> Rehn, 1904 holotype female (USNM ENT 00873972): <bold>A</bold> dorsal habitus <bold>B</bold> ventral habitus <bold>C</bold> labels. <italic><tp:taxon-name>Stagmomantis hoorie</tp:taxon-name></italic> Caudell, 1910 lectotype male (USNM ENT 00873973): <bold>D</bold> dorsal habitus <bold>E</bold> ventral habitus <bold>F</bold> labels.</p></caption><graphic xmlns:xlink="http://www.w3.org/1999/xlink" xlink:href="zookeys-433-031-g015.jpg" position="float" orientation="portrait" xlink:type="simple"/></fig></tp:treatment-sec><ref-list><ref id="B12"><mixed-citation xmlns:xlink="http://www.w3.org/1999/xlink" xlink:type="simple"><person-group><name name-style="western"><surname>Caudell</surname><given-names>AN</given-names></name></person-group> (<year>1910</year>) <article-title>II. A new mantis from British Guiana.</article-title><source>Zoologica: New York Zoological Society</source><volume>1</volume>(<issue>4</issue>): <fpage>123</fpage>–<lpage>124</lpage>.</mixed-citation></ref><ref id="B21"><mixed-citation xmlns:xlink="http://www.w3.org/1999/xlink" xlink:type="simple"><person-group><name name-style="western"><surname>Giglio-Tos</surname><given-names>E</given-names></name></person-group> (<year>1927</year>) <source>Mantidae. Das Tierreich.</source><publisher-name>Walter de Gruyter &amp; Co</publisher-name>, <publisher-loc>Berlin</publisher-loc>, <size units="page">707 pp</size>.</mixed-citation></ref><ref id="B71"><mixed-citation xmlns:xlink="http://www.w3.org/1999/xlink" xlink:type="simple"><person-group><name name-style="western"><surname>Terra</surname><given-names>PS</given-names></name></person-group> (<year>1995</year>) <article-title>Revisao Sistematica Dos Generos De Louva-A-Deus Da Regiao Neotropical (Mantodea).</article-title><source>Revista Brasileira de Zoologia</source><volume>39</volume>(<issue>1</issue>): <fpage>13</fpage>–<lpage>94</lpage>.</mixed-citation></ref><ref id="B15"><mixed-citation xmlns:xlink="http://www.w3.org/1999/xlink" xlink:type="simple"><person-group><name name-style="western"><surname>Ehrmann</surname><given-names>R</given-names></name></person-group> (<year>2002</year>) <source>Mantodea: Gottesanbeterinnen der Welt.</source><publisher-name>Natur und Tier – Verlag GmbH</publisher-name>, <publisher-loc>Münster</publisher-loc>, <size units="page">519 pp</size>.</mixed-citation></ref><ref id="B18"><mixed-citation xmlns:xlink="http://www.w3.org/1999/xlink" xlink:type="simple"><person-group><name name-style="western"><surname>Giglio-Tos</surname><given-names>E</given-names></name></person-group> (<year>1914</year>) <article-title>Mantidi esotici. VII. Vatinae.</article-title><source>Bollettino dei Musei di Zoologia e Anatomia comparata, Torino</source><volume>29</volume>(<issue>684</issue>): <fpage>1</fpage>–<lpage>87</lpage>.</mixed-citation></ref><ref id="B42"><mixed-citation xmlns:xlink="http://www.w3.org/1999/xlink" xlink:type="simple"><person-group><name name-style="western"><surname>Otte</surname><given-names>D</given-names></name><name name-style="western"><surname>Spearman</surname><given-names>L</given-names></name></person-group> (<year>2005</year>) <source>Mantida Species File. Catalog of the Mantids of the World.</source><publisher-name>Association of Insect Diversity</publisher-name>, <publisher-loc>Philadelphia</publisher-loc>, <size units="page">489 pp</size>.</mixed-citation></ref><ref id="B2"><mixed-citation xmlns:xlink="http://www.w3.org/1999/xlink" xlink:type="simple"><person-group><name name-style="western"><surname>Agudelo</surname><given-names>RAA</given-names></name><name name-style="western"><surname>Lombardo</surname><given-names>F</given-names></name><name name-style="western"><surname>Jantsch</surname><given-names>LJ</given-names></name></person-group> (<year>2007</year>) <article-title>Checklist of the Neotropical mantids (Insecta, Dictyoptera, Mantodea).</article-title><source>Biota Colombiana</source><volume>8</volume>(<issue>2</issue>): <fpage>105</fpage>–<lpage>158</lpage>.</mixed-citation></ref><ref id="B40"><mixed-citation xmlns:xlink="http://www.w3.org/1999/xlink" xlink:type="simple"><person-group><name name-style="western"><surname>Lombardo</surname><given-names>F</given-names></name><name name-style="western"><surname>Umbriaco</surname><given-names>R</given-names></name><name name-style="western"><surname>Ippolito</surname><given-names>S</given-names></name></person-group> (<year>in press</year>) <article-title>Taxonomic revision of the South American genus <italic>Parastagmatoptera</italic> Saussure, 1871 (Dictyoptera, Mantidae, Stagmatopterinae) with a biogeographic comment.</article-title><source>Insect Systematics and Evolution.</source></mixed-citation></ref></ref-list></tp:taxon-treatment>
