# Supplementary material for: The type material of Mantodea (praying mantises) deposited in the National Museum of Natural History, Smithsonian Institution, USA
Source: Zookeys. 2014 Aug 13;(433):31–75. doi: 10.3897/zookeys.433.7054 (PMC4141179; doi:10.3897/zookeys.433.7054)
Supplement: XML Treatment for Tarachodes pilosipes [file zookeys.433.7054-treatment29.xml]

<!DOCTYPE tp:taxon-treatment
  PUBLIC "-//TaxonX//DTD Taxonomic Treatment Publishing DTD v0 20100105//EN" "tax-treatment-NSO.dtd">
<tp:taxon-treatment xmlns:tp="http://www.plazi.org/taxpub"><tp:treatment-meta><kwd-group><label>Taxon classification</label><kwd><named-content content-type="kingdom">Animalia</named-content></kwd><kwd><named-content content-type="order">Mantodea</named-content></kwd><kwd><named-content content-type="family">Tarachodidae</named-content></kwd></kwd-group><mixed-citation publication-type="journal"><person-group><name><surname>Svenson</surname><given-names>Gavin J.</given-names></name></person-group><article-title>The type material of Mantodea (praying mantises) deposited in the National Museum of Natural History, Smithsonian Institution, USA</article-title><source>Zookeys</source><day>13</day><month>8</month><year>2014</year><volume>2014</volume><issue>433</issue><fpage>31</fpage><lpage>75</lpage><pub-id pub-id-type="doi">10.3897/zookeys.433.7054</pub-id></mixed-citation></tp:treatment-meta><tp:nomenclature><tp:taxon-name>
                        <tp:taxon-name-part taxon-name-part-type="genus">Tarachodes</tp:taxon-name-part>
                        <tp:taxon-name-part taxon-name-part-type="species">pilosipes</tp:taxon-name-part>
                    </tp:taxon-name><tp:taxon-authority>Rehn, 1912</tp:taxon-authority><tp:nomenclature-citation-list><tp:nomenclature-citation><tp:taxon-name>Tarachodes pilosipes</tp:taxon-name><comment>: <xref ref-type="bibr" rid="B49">Rehn 1912</xref>: 453-455; <xref ref-type="bibr" rid="B21">Giglio-Tos 1927</xref>: 88 [Junior SYN of <italic><tp:taxon-name>Tarachodes insidiator</tp:taxon-name></italic> Wood-Mason, 1882]; <xref ref-type="bibr" rid="B33">Kaltenbach 1996</xref>: 311; <xref ref-type="bibr" rid="B15">Ehrmann 2002</xref>: 341 [SYN]; <xref ref-type="bibr" rid="B42">Otte and Spearman 2005</xref>: 355 [NON-SYN].</comment></tp:nomenclature-citation></tp:nomenclature-citation-list></tp:nomenclature><tp:treatment-sec sec-type="Type"><title>Type.</title><p>Holotype Male (<xref ref-type="fig" rid="F17">Fig. 17A–C</xref>; USNM ENT 00873966). The male specimen was referred to as the “Type” by <xref ref-type="bibr" rid="B47">Rehn (1904)</xref> and under Article 73.1.1 of the Code this sole name-bearing male specimen is the holotype.</p><fig id="F17" position="float" orientation="portrait"><label>Figure 17.</label><caption><p>Types (scale bars = 1 cm). <italic><tp:taxon-name>Tarachodes pilosipes</tp:taxon-name></italic> Rehn, 1912 holotype male (USNM ENT 00873966): <bold>A</bold> dorsal habitus <bold>B</bold> ventral habitus <bold>C</bold> labels. <italic><tp:taxon-name>Thesprotia caribea</tp:taxon-name></italic> Rehn &amp; Hebard, 1938 holotype female (USNM ENT 00873967): <bold>D</bold> dorsal habitus <bold>E</bold> ventral habitus <bold>F</bold> labels.</p></caption><graphic xmlns:xlink="http://www.w3.org/1999/xlink" xlink:href="zookeys-433-031-g017.jpg" position="float" orientation="portrait" xlink:type="simple"/></fig></tp:treatment-sec><tp:treatment-sec sec-type="Holotype labels"><title>Holotype labels.</title><p>Luebo Congo – D. W. Snyder / Tarachodes – pilosipes – Type Rehn / Type – No. – U.S.N.M. [Cat. No. 14602, U.S.N.M.; referenced in the original description]</p><table-wrap position="anchor" orientation="portrait"><table id="T29"><tbody><tr><td rowspan="1" colspan="1" style="text-align:left">Holotype</td><td rowspan="1" colspan="1" style="text-align:left">Male</td><td rowspan="1" colspan="1" style="text-align:left">Democratic Republic of Congo, Luebo</td><td rowspan="1" colspan="1" style="text-align:left">date unknown</td><td rowspan="1" colspan="2" style="text-align:center"><named-content xmlns:xlink="http://www.w3.org/1999/xlink" content-type="dwc:verbatimCoordinates" xlink:type="simple">-5.34980, 21.416844</named-content></td></tr></tbody></table></table-wrap></tp:treatment-sec><tp:treatment-sec sec-type="Measurements"><title>Measurements.</title><p>Body length 42.79; forewing length 31.60; hindwing length 26.62; pronotum length 9.60; prozone length 3.19; pronotum width 5.12; pronotum narrow width 4.28; head width 7.13; head vertex to clypeus 3.50; frons width 2.92; frons height 1.57; prothoracic femur length 8.86; mesothoracic femur length 6.32; mesothoracic tibia length 5.39; mesothoracic tarsus length 4.70; metathoracic femur length 7.35; metathoracic tibia length 7.05; metathoracic tarsus length 5.39; discoidal femoral spines R4/L4; anteroventral femoral spine count R13/L12; posteroventral femoral spine count R4; anteroventral tibial spine count R14/L14; posteroventral tibial spine count R15/L14.</p><!--PageBreak--></tp:treatment-sec><ref-list><ref id="B49"><mixed-citation xmlns:xlink="http://www.w3.org/1999/xlink" xlink:type="simple"><person-group><name name-style="western"><surname>Rehn</surname><given-names>JAG</given-names></name></person-group> (<year>1912</year>) <article-title>Notes of African Orthoptera of the families Mantidae and Phasmidae in the United States National Museum, with descriptions of new species.</article-title><source>Proceedings of the United States National Museum</source><volume>42</volume>(<issue>1910</issue>): <fpage>451</fpage>–<lpage>475</lpage>.</mixed-citation></ref><ref id="B21"><mixed-citation xmlns:xlink="http://www.w3.org/1999/xlink" xlink:type="simple"><person-group><name name-style="western"><surname>Giglio-Tos</surname><given-names>E</given-names></name></person-group> (<year>1927</year>) <source>Mantidae. Das Tierreich.</source><publisher-name>Walter de Gruyter &amp; Co</publisher-name>, <publisher-loc>Berlin</publisher-loc>, <size units="page">707 pp</size>.</mixed-citation></ref><ref id="B33"><mixed-citation xmlns:xlink="http://www.w3.org/1999/xlink" xlink:type="simple"><person-group><name name-style="western"><surname>Kaltenbach</surname><given-names>AP</given-names></name></person-group> (<year>1996</year>) <article-title>Unterlagen für eine Monographie der Mantodea des südlichen Afrika: 1. Artenbestand, geographische Verbreitung und Ausbreitungsgrenzen (Insecta: Mantodea).</article-title><source>Annalen des Naturhistorischen Museums in Wien</source><volume>98</volume>(<issue>B</issue>): <fpage>193</fpage>–<lpage>346</lpage>.</mixed-citation></ref><ref id="B15"><mixed-citation xmlns:xlink="http://www.w3.org/1999/xlink" xlink:type="simple"><person-group><name name-style="western"><surname>Ehrmann</surname><given-names>R</given-names></name></person-group> (<year>2002</year>) <source>Mantodea: Gottesanbeterinnen der Welt.</source><publisher-name>Natur und Tier – Verlag GmbH</publisher-name>, <publisher-loc>Münster</publisher-loc>, <size units="page">519 pp</size>.</mixed-citation></ref><ref id="B42"><mixed-citation xmlns:xlink="http://www.w3.org/1999/xlink" xlink:type="simple"><person-group><name name-style="western"><surname>Otte</surname><given-names>D</given-names></name><name name-style="western"><surname>Spearman</surname><given-names>L</given-names></name></person-group> (<year>2005</year>) <source>Mantida Species File. Catalog of the Mantids of the World.</source><publisher-name>Association of Insect Diversity</publisher-name>, <publisher-loc>Philadelphia</publisher-loc>, <size units="page">489 pp</size>.</mixed-citation></ref><ref id="B47"><mixed-citation xmlns:xlink="http://www.w3.org/1999/xlink" xlink:type="simple"><person-group><name name-style="western"><surname>Rehn</surname><given-names>JAG</given-names></name></person-group> (<year>1904</year>) <article-title>Studies in American mantids or Soothsayers.</article-title><source>Proceedings of the United States National Museum</source><volume>27</volume>(<issue>1364</issue>): <fpage>561</fpage>–<lpage>574</lpage>. doi: <ext-link ext-link-type="doi" xlink:href="10.5479/si.00963801.1364.561" xlink:type="simple">10.5479/si.00963801.1364.561</ext-link></mixed-citation></ref></ref-list></tp:taxon-treatment>
