# Supplementary material for: The type material of Mantodea (praying mantises) deposited in the National Museum of Natural History, Smithsonian Institution, USA
Source: Zookeys. 2014 Aug 13;(433):31–75. doi: 10.3897/zookeys.433.7054 (PMC4141179; doi:10.3897/zookeys.433.7054)
Supplement: XML Treatment for Vates annectens [file zookeys.433.7054-treatment31.xml]

<!DOCTYPE tp:taxon-treatment
  PUBLIC "-//TaxonX//DTD Taxonomic Treatment Publishing DTD v0 20100105//EN" "tax-treatment-NSO.dtd">
<tp:taxon-treatment xmlns:tp="http://www.plazi.org/taxpub"><tp:treatment-meta><kwd-group><label>Taxon classification</label><kwd><named-content content-type="kingdom">Animalia</named-content></kwd><kwd><named-content content-type="order">Mantodea</named-content></kwd><kwd><named-content content-type="family">Mantidae</named-content></kwd></kwd-group><mixed-citation publication-type="journal"><person-group><name><surname>Svenson</surname><given-names>Gavin J.</given-names></name></person-group><article-title>The type material of Mantodea (praying mantises) deposited in the National Museum of Natural History, Smithsonian Institution, USA</article-title><source>Zookeys</source><day>13</day><month>8</month><year>2014</year><volume>2014</volume><issue>433</issue><fpage>31</fpage><lpage>75</lpage><pub-id pub-id-type="doi">10.3897/zookeys.433.7054</pub-id></mixed-citation></tp:treatment-meta><tp:nomenclature><tp:taxon-name>
                        <tp:taxon-name-part taxon-name-part-type="genus">Vates</tp:taxon-name-part>
                        <tp:taxon-name-part taxon-name-part-type="species">annectens</tp:taxon-name-part>
                    </tp:taxon-name><tp:taxon-authority>Rehn, 1900</tp:taxon-authority><tp:nomenclature-citation-list><tp:nomenclature-citation><tp:taxon-name>Vates annectens</tp:taxon-name><comment>: <xref ref-type="bibr" rid="B45">Rehn 1900</xref>: 85-86; <xref ref-type="bibr" rid="B34">Kirby 1904</xref>: 306; <xref ref-type="bibr" rid="B48">Rehn 1911</xref>: 18.</comment></tp:nomenclature-citation><tp:nomenclature-citation><tp:taxon-name>Pseudovates annectens</tp:taxon-name><comment>: <xref ref-type="bibr" rid="B18">Giglio-Tos 1914</xref>: 48; <xref ref-type="bibr" rid="B21">Giglio-Tos 1927</xref>: 609; <xref ref-type="bibr" rid="B28">Hebard 1932</xref>: 213 [Junior synonym of <italic><tp:taxon-name>Theoclytes tolteca</tp:taxon-name></italic> Saussure, 1859]; <xref ref-type="bibr" rid="B41">Otte 1978</xref>: 77; <xref ref-type="bibr" rid="B15">Ehrmann 2002</xref>: 299 [SYN]; <xref ref-type="bibr" rid="B42">Otte and Spearman 2005</xref>: 314 [SYN]; <xref ref-type="bibr" rid="B2">Agudelo et al. 2007</xref>: 154 [SYN].</comment></tp:nomenclature-citation></tp:nomenclature-citation-list></tp:nomenclature><tp:treatment-sec sec-type="Type"><title>Type.</title><p>Lectotype Male (<xref ref-type="fig" rid="F18">Fig. 18F</xref>; USNM ENT 00873969). One male and one female were described by <xref ref-type="bibr" rid="B45">Rehn (1900)</xref>, neither being designated as the sole name-bearing type specimen. Therefore, they are syntypes under Article 72.1.1 of the Code. Herewithin, the male specimen is designated as the lectotype under Article 74.1.1 of the Code. No prior fixation of a sole name-bearing type specimen was found in the literature. The two specimens were listed as deposited in the “...private collection of the writer”, the male now at the USNM and the female likely in the ANSP according to <xref ref-type="bibr" rid="B41">Otte (1978)</xref>.</p><!--PageBreak--></tp:treatment-sec><tp:treatment-sec sec-type="Lectotype labels"><title>Lectotype labels.</title><p>Tacubaya – 11.11.98 D.F. – O.W. Barrett. / Rehn Coll. – Acad. Nat. Sci. / Vates – annectens – Cotype. Rehn / Type – No. – U.S.N.M.</p><table-wrap position="anchor" orientation="portrait"><table id="T31"><tbody><tr><td rowspan="1" colspan="1" style="text-align:left">Lectotype</td><td rowspan="1" colspan="1" style="text-align:left">Male</td><td rowspan="1" colspan="1" style="text-align:left">Mexico, Tacubaya</td><td rowspan="1" colspan="1" style="text-align:left">11 Nov 1898</td><td rowspan="1" colspan="2" style="text-align:center"><named-content xmlns:xlink="http://www.w3.org/1999/xlink" content-type="dwc:verbatimCoordinates" xlink:type="simple">19.400949, -99.18668</named-content></td></tr></tbody></table></table-wrap><!--PageBreak--></tp:treatment-sec><tp:treatment-sec sec-type="Measurements"><title>Measurements.</title><p>Body length 70.91; forewing length 48.13; pronotum length 18.87; prozone length 3.42; pronotum width 4.04; pronotum narrow width 2.03; head width 5.41; frons width 2.09; frons height 1.01; prothoracic femur length 11.09; mesothoracic femur length 10.16; mesothoracic tibia length 8.83; mesothoracic tarsus length 6.55; metathoracic femur length 12.17; metathoracic tibia length 11.91; metathoracic tarsus length 8.27; discoidal femoral spines R4/L4; anteroventral femoral spine count R14/L13; posteroventral femoral spine count R4/L4; anteroventral tibial spine count R14/L13; posteroventral tibial spine count R10/L10.</p></tp:treatment-sec><tp:treatment-sec><!--Section generated to contain objects referenced in tp:taxon-treatment.--><fig id="F18" position="float" orientation="portrait"><label>Figure 18.</label><caption><p>Types (scale bars = 1 cm). <italic><tp:taxon-name>Thesprotia caribea</tp:taxon-name></italic> Rehn &amp; Hebard, 1938 allotype male (USNM ENT 00873968): <bold>A</bold> dorsal habitus <bold>B</bold> ventral habitus <bold>C</bold> labels. <italic><tp:taxon-name>Phyllothelys mitratum</tp:taxon-name></italic> Rehn, 1903 holotype female, immature (USNM ENT 00873989): <bold>D</bold> dorsal habitus and labels in Riker mount. <italic><tp:taxon-name>Pogonogaster latens</tp:taxon-name></italic> Hebard, 1919 holotype female (USNM ENT 00873971): <bold>E</bold> dorsal habitus and labels in Riker mount. <italic><tp:taxon-name>Vates annectens</tp:taxon-name></italic> Rehn, 1900 lectotype male (USNM ENT 00873969): <bold>F</bold> dorsal habitus and labels in Riker mount.</p></caption><graphic xmlns:xlink="http://www.w3.org/1999/xlink" xlink:href="zookeys-433-031-g018.jpg" position="float" orientation="portrait" xlink:type="simple"/></fig></tp:treatment-sec><ref-list><ref id="B45"><mixed-citation xmlns:xlink="http://www.w3.org/1999/xlink" xlink:type="simple"><person-group><name name-style="western"><surname>Rehn</surname><given-names>JAG</given-names></name></person-group> (<year>1900</year>) <article-title>Notes of Mexican Orthoptera with descriptions of new species.</article-title><source>Transactions of the American Entomological Society</source><volume>27</volume>: <fpage>85</fpage>–<lpage>87</lpage>.</mixed-citation></ref><ref id="B34"><mixed-citation xmlns:xlink="http://www.w3.org/1999/xlink" xlink:type="simple"><person-group><name name-style="western"><surname>Kirby</surname><given-names>WF</given-names></name></person-group> (<year>1904</year>) <source>A synonymic Catalogue of Orthoptera. I. Orthoptera Euplexoptera, Cursoria et Gressoria)</source>. <volume>Vol. 1</volume>. <publisher-name>British Museum</publisher-name>, <publisher-loc>Natural History, London</publisher-loc>, <size units="page">501 pp</size>.</mixed-citation></ref><ref id="B48"><mixed-citation xmlns:xlink="http://www.w3.org/1999/xlink" xlink:type="simple"><person-group><name name-style="western"><surname>Rehn</surname><given-names>JAG</given-names></name></person-group> (<year>1911</year>) <chapter-title>Mantodea, Subfam. Vatinae</chapter-title>. <source>Genera Insectorum de P. Wytsman</source>, <volume>119 Fascicule</volume>, <size units="page">29 pp</size>.</mixed-citation></ref><ref id="B18"><mixed-citation xmlns:xlink="http://www.w3.org/1999/xlink" xlink:type="simple"><person-group><name name-style="western"><surname>Giglio-Tos</surname><given-names>E</given-names></name></person-group> (<year>1914</year>) <article-title>Mantidi esotici. VII. Vatinae.</article-title><source>Bollettino dei Musei di Zoologia e Anatomia comparata, Torino</source><volume>29</volume>(<issue>684</issue>): <fpage>1</fpage>–<lpage>87</lpage>.</mixed-citation></ref><ref id="B21"><mixed-citation xmlns:xlink="http://www.w3.org/1999/xlink" xlink:type="simple"><person-group><name name-style="western"><surname>Giglio-Tos</surname><given-names>E</given-names></name></person-group> (<year>1927</year>) <source>Mantidae. Das Tierreich.</source><publisher-name>Walter de Gruyter &amp; Co</publisher-name>, <publisher-loc>Berlin</publisher-loc>, <size units="page">707 pp</size>.</mixed-citation></ref><ref id="B28"><mixed-citation xmlns:xlink="http://www.w3.org/1999/xlink" xlink:type="simple"><person-group><name name-style="western"><surname>Hebard</surname><given-names>M</given-names></name></person-group> (<year>1932</year>) <article-title>New species and Records of Mexican Orthoptera.</article-title><source>Transactions of the American Entomological Society</source><volume>58</volume>: <fpage>201</fpage>–<lpage>371</lpage>.</mixed-citation></ref><ref id="B41"><mixed-citation xmlns:xlink="http://www.w3.org/1999/xlink" xlink:type="simple"><person-group><name name-style="western"><surname>Otte</surname><given-names>D</given-names></name></person-group> (<year>1978</year>) <article-title>The primary types of Orthoptera (Saltatoria, Mantodea, Phasmatodea and Blattodea) at the Academy of Natural Sciences of Philadelphia.</article-title><source>Proceedings of the Academy of Natural Sciences of Philadelphia</source><volume>130</volume>: <fpage>26</fpage>–<lpage>87</lpage>.</mixed-citation></ref><ref id="B15"><mixed-citation xmlns:xlink="http://www.w3.org/1999/xlink" xlink:type="simple"><person-group><name name-style="western"><surname>Ehrmann</surname><given-names>R</given-names></name></person-group> (<year>2002</year>) <source>Mantodea: Gottesanbeterinnen der Welt.</source><publisher-name>Natur und Tier – Verlag GmbH</publisher-name>, <publisher-loc>Münster</publisher-loc>, <size units="page">519 pp</size>.</mixed-citation></ref><ref id="B42"><mixed-citation xmlns:xlink="http://www.w3.org/1999/xlink" xlink:type="simple"><person-group><name name-style="western"><surname>Otte</surname><given-names>D</given-names></name><name name-style="western"><surname>Spearman</surname><given-names>L</given-names></name></person-group> (<year>2005</year>) <source>Mantida Species File. Catalog of the Mantids of the World.</source><publisher-name>Association of Insect Diversity</publisher-name>, <publisher-loc>Philadelphia</publisher-loc>, <size units="page">489 pp</size>.</mixed-citation></ref><ref id="B2"><mixed-citation xmlns:xlink="http://www.w3.org/1999/xlink" xlink:type="simple"><person-group><name name-style="western"><surname>Agudelo</surname><given-names>RAA</given-names></name><name name-style="western"><surname>Lombardo</surname><given-names>F</given-names></name><name name-style="western"><surname>Jantsch</surname><given-names>LJ</given-names></name></person-group> (<year>2007</year>) <article-title>Checklist of the Neotropical mantids (Insecta, Dictyoptera, Mantodea).</article-title><source>Biota Colombiana</source><volume>8</volume>(<issue>2</issue>): <fpage>105</fpage>–<lpage>158</lpage>.</mixed-citation></ref></ref-list></tp:taxon-treatment>
