# Supplementary material for: The type material of Mantodea (praying mantises) deposited in the National Museum of Natural History, Smithsonian Institution, USA
Source: Zookeys. 2014 Aug 13;(433):31–75. doi: 10.3897/zookeys.433.7054 (PMC4141179; doi:10.3897/zookeys.433.7054)
Supplement: XML Treatment for Mantis caldwellii [file zookeys.433.7054-treatment32.xml]

<!DOCTYPE tp:taxon-treatment
  PUBLIC "-//TaxonX//DTD Taxonomic Treatment Publishing DTD v0 20100105//EN" "tax-treatment-NSO.dtd">
<tp:taxon-treatment xmlns:tp="http://www.plazi.org/taxpub"><tp:treatment-meta><kwd-group><label>Taxon classification</label><kwd><named-content content-type="kingdom">Animalia</named-content></kwd><kwd><named-content content-type="order">Mantodea</named-content></kwd><kwd><named-content content-type="family">Mantidae</named-content></kwd></kwd-group><mixed-citation publication-type="journal"><person-group><name><surname>Svenson</surname><given-names>Gavin J.</given-names></name></person-group><article-title>The type material of Mantodea (praying mantises) deposited in the National Museum of Natural History, Smithsonian Institution, USA</article-title><source>Zookeys</source><day>13</day><month>8</month><year>2014</year><volume>2014</volume><issue>433</issue><fpage>31</fpage><lpage>75</lpage><pub-id pub-id-type="doi">10.3897/zookeys.433.7054</pub-id></mixed-citation></tp:treatment-meta><tp:nomenclature><tp:taxon-name>
                            <tp:taxon-name-part taxon-name-part-type="genus">Mantis</tp:taxon-name-part>
                            <tp:taxon-name-part taxon-name-part-type="species">caldwellii</tp:taxon-name-part>
                        </tp:taxon-name><tp:taxon-authority>Bates, 1863</tp:taxon-authority><tp:nomenclature-citation-list><tp:nomenclature-citation><tp:taxon-name>Mantis caldwellii</tp:taxon-name><comment>: <xref ref-type="bibr" rid="B4">Bates 1863</xref>: 479.</comment></tp:nomenclature-citation><tp:nomenclature-citation><tp:taxon-name>Popa caldwellii</tp:taxon-name><comment>: <xref ref-type="bibr" rid="B65">Saussure 1871</xref>: 309.</comment></tp:nomenclature-citation><tp:nomenclature-citation><tp:taxon-name>Hierodula caldwellii</tp:taxon-name><comment>: Saussure and Zehntner 1895: 192.</comment></tp:nomenclature-citation><tp:nomenclature-citation><tp:taxon-name>Tarachomantis caldwellii</tp:taxon-name><comment>: <xref ref-type="bibr" rid="B34">Kirby 1904</xref>: 241; Giglio-Tos 1907: 3; <xref ref-type="bibr" rid="B17">Giglio-Tos 1912</xref>: 27; Giglio-Tos 1913: 405; <xref ref-type="bibr" rid="B21">Giglio-Tos 1927</xref>: 424; <xref ref-type="bibr" rid="B6">Beier 1935</xref>: 80; <xref ref-type="bibr" rid="B15">Ehrmann 2002</xref>: 347; <xref ref-type="bibr" rid="B42">Otte and Spearman 2005</xref>: 277.</comment></tp:nomenclature-citation></tp:nomenclature-citation-list></tp:nomenclature><tp:treatment-sec sec-type="Remarks"><title>Remarks.</title><p>Two females were mentioned by <xref ref-type="bibr" rid="B4">Bates (1863)</xref> after the description that was based on females, but neither was designated as the sole name-bearing type specimen. Neither of the two mentioned specimens were located in the USNM collection or are listed in the records of the museum. The species was listed as deposited in the USNM collection by <xref ref-type="bibr" rid="B15">Ehrmann (2002)</xref> and <xref ref-type="bibr" rid="B42">Otte and Spearman (2005)</xref>.</p></tp:treatment-sec><ref-list><ref id="B4"><mixed-citation xmlns:xlink="http://www.w3.org/1999/xlink" xlink:type="simple"><person-group><name name-style="western"><surname>Bates</surname><given-names>HW</given-names></name></person-group> (<year>1863</year>) <article-title>On some insects collected in Madagascar by Mr. Caldwell.</article-title><source>Proceedings of the Zoological Society of London</source>, <fpage>472</fpage>–<lpage>479</lpage>.</mixed-citation></ref><ref id="B65"><mixed-citation xmlns:xlink="http://www.w3.org/1999/xlink" xlink:type="simple"><person-group><name name-style="western"><surname>Saussure</surname><given-names>H de</given-names></name></person-group> (<year>1871</year>) <source>Mélanges Orthoptérologiques - IV. Mantides</source>. <publisher-loc>Genève &amp; Bâle</publisher-loc>, <publisher-name>H. Georg</publisher-name>, 1863–1871 <volume>1</volume>(<issue>2</issue>): <fpage>149</fpage>–<lpage>362</lpage>.</mixed-citation></ref><ref id="B34"><mixed-citation xmlns:xlink="http://www.w3.org/1999/xlink" xlink:type="simple"><person-group><name name-style="western"><surname>Kirby</surname><given-names>WF</given-names></name></person-group> (<year>1904</year>) <source>A synonymic Catalogue of Orthoptera. I. Orthoptera Euplexoptera, Cursoria et Gressoria)</source>. <volume>Vol. 1</volume>. <publisher-name>British Museum</publisher-name>, <publisher-loc>Natural History, London</publisher-loc>, <size units="page">501 pp</size>.</mixed-citation></ref><ref id="B17"><mixed-citation xmlns:xlink="http://www.w3.org/1999/xlink" xlink:type="simple"><person-group><name name-style="western"><surname>Giglio-Tos</surname><given-names>E</given-names></name></person-group> (<year>1912</year>) <article-title>Mantidi esotici. V. <italic>Mantis</italic> – <italic>Tenodera</italic> – <italic>Hierodula</italic> – <italic>Rhombodera</italic>.</article-title><source>Bullettino della Società Entomologica Italiana</source><volume>43</volume>: <fpage>3</fpage>–<lpage>167</lpage>.</mixed-citation></ref><ref id="B21"><mixed-citation xmlns:xlink="http://www.w3.org/1999/xlink" xlink:type="simple"><person-group><name name-style="western"><surname>Giglio-Tos</surname><given-names>E</given-names></name></person-group> (<year>1927</year>) <source>Mantidae. Das Tierreich.</source><publisher-name>Walter de Gruyter &amp; Co</publisher-name>, <publisher-loc>Berlin</publisher-loc>, <size units="page">707 pp</size>.</mixed-citation></ref><ref id="B6"><mixed-citation xmlns:xlink="http://www.w3.org/1999/xlink" xlink:type="simple"><person-group><name name-style="western"><surname>Beier</surname><given-names>M</given-names></name></person-group> (<year>1935</year>) <chapter-title>Mantodea, Fam. Mantidae, Subfam. Mantinae</chapter-title>. <source>Genera Insectorum de P. Wytsman</source>, <volume>203 Fascicule</volume>, <size units="page">154 pp</size>.</mixed-citation></ref><ref id="B15"><mixed-citation xmlns:xlink="http://www.w3.org/1999/xlink" xlink:type="simple"><person-group><name name-style="western"><surname>Ehrmann</surname><given-names>R</given-names></name></person-group> (<year>2002</year>) <source>Mantodea: Gottesanbeterinnen der Welt.</source><publisher-name>Natur und Tier – Verlag GmbH</publisher-name>, <publisher-loc>Münster</publisher-loc>, <size units="page">519 pp</size>.</mixed-citation></ref><ref id="B42"><mixed-citation xmlns:xlink="http://www.w3.org/1999/xlink" xlink:type="simple"><person-group><name name-style="western"><surname>Otte</surname><given-names>D</given-names></name><name name-style="western"><surname>Spearman</surname><given-names>L</given-names></name></person-group> (<year>2005</year>) <source>Mantida Species File. Catalog of the Mantids of the World.</source><publisher-name>Association of Insect Diversity</publisher-name>, <publisher-loc>Philadelphia</publisher-loc>, <size units="page">489 pp</size>.</mixed-citation></ref></ref-list></tp:taxon-treatment>
